# Supplementary material for: Plasma membrane transbilayer asymmetry of PI(4,5)P2 drives unconventional secretion of Fibroblast Growth Factor 2
Source: Nat Commun. 2025 Nov 29;16:10816. doi: 10.1038/s41467-025-66860-z (PMC12669245; doi:10.1038/s41467-025-66860-z)
Supplement: Supplementary file 10 — SourceData [file 41467_2025_66860_MOESM10_ESM.zip]

Archive with 61 entries (60 files):
- SourceData_NCOMMS-25-36735A/
- SourceData_NCOMMS-25-36735A/SourceData Figure 9 raw data panel b.xlsx
- __MACOSX/SourceData_NCOMMS-25-36735A/._SourceData Figure 9 raw data panel b.xlsx
- SourceData_NCOMMS-25-36735A/SourceData Supplementary movie 2_uncropped.mov
- __MACOSX/SourceData_NCOMMS-25-36735A/._SourceData Supplementary movie 2_uncropped.mov
- SourceData_NCOMMS-25-36735A/SorceData Figure 1 Cropped-Uncropped Confocal Images panel d and e.pdf
- __MACOSX/SourceData_NCOMMS-25-36735A/._SorceData Figure 1 Cropped-Uncropped Confocal Images panel d and e.pdf
- SourceData_NCOMMS-25-36735A/SourceData Figure 1 raw data panel b.xlsx
- __MACOSX/SourceData_NCOMMS-25-36735A/._SourceData Figure 1 raw data panel b.xlsx
- SourceData_NCOMMS-25-36735A/SorceData Figure 6 Cropped-Uncropped Confocal Images panel b.pdf
- __MACOSX/SourceData_NCOMMS-25-36735A/._SorceData Figure 6 Cropped-Uncropped Confocal Images panel b.pdf
- SourceData_NCOMMS-25-36735A/SourceData Figure 1 raw data panel d and e.xlsx
- __MACOSX/SourceData_NCOMMS-25-36735A/._SourceData Figure 1 raw data panel d and e.xlsx
- SourceData_NCOMMS-25-36735A/SourceData Figure 10 raw data panel b.xlsx
- __MACOSX/SourceData_NCOMMS-25-36735A/._SourceData Figure 10 raw data panel b.xlsx
- SourceData_NCOMMS-25-36735A/SourceData Figure 1 raw data panel c.xlsx
- __MACOSX/SourceData_NCOMMS-25-36735A/._SourceData Figure 1 raw data panel c.xlsx
- SourceData_NCOMMS-25-36735A/SourceData Supplementary movie 5_uncropped.mov
- __MACOSX/SourceData_NCOMMS-25-36735A/._SourceData Supplementary movie 5_uncropped.mov
- SourceData_NCOMMS-25-36735A/SourceData Figure 3 raw data panel b and c.xlsx
- __MACOSX/SourceData_NCOMMS-25-36735A/._SourceData Figure 3 raw data panel b and c.xlsx
- SourceData_NCOMMS-25-36735A/SourceData Supplementary movie 1_uncropped.mov
- __MACOSX/SourceData_NCOMMS-25-36735A/._SourceData Supplementary movie 1_uncropped.mov
- SourceData_NCOMMS-25-36735A/SourceData Figure 7 raw data panel d.xlsx
- __MACOSX/SourceData_NCOMMS-25-36735A/._SourceData Figure 7 raw data panel d.xlsx
- SourceData_NCOMMS-25-36735A/SorceData Figure 8 Cropped-Uncropped Confocal Images panel a.pdf
- __MACOSX/SourceData_NCOMMS-25-36735A/._SorceData Figure 8 Cropped-Uncropped Confocal Images panel a.pdf
- SourceData_NCOMMS-25-36735A/SourceData Figure 4 raw data panel c and d.xlsx
- __MACOSX/SourceData_NCOMMS-25-36735A/._SourceData Figure 4 raw data panel c and d.xlsx
- SourceData_NCOMMS-25-36735A/SorceData Figure 7 Cropped-Uncropped Confocal Images.pdf
- __MACOSX/SourceData_NCOMMS-25-36735A/._SorceData Figure 7 Cropped-Uncropped Confocal Images.pdf
- SourceData_NCOMMS-25-36735A/SourceData Figure 3 Cropped-Uncropped gel panel a.pdf
- __MACOSX/SourceData_NCOMMS-25-36735A/._SourceData Figure 3 Cropped-Uncropped gel panel a.pdf
- SourceData_NCOMMS-25-36735A/SourceData Figure 1 Cropped- Uncropped gel panel c.pdf
- __MACOSX/SourceData_NCOMMS-25-36735A/._SourceData Figure 1 Cropped- Uncropped gel panel c.pdf
- SourceData_NCOMMS-25-36735A/SorceData Figure 9 Cropped-Uncropped Confocal Images panel a.pdf
- __MACOSX/SourceData_NCOMMS-25-36735A/._SorceData Figure 9 Cropped-Uncropped Confocal Images panel a.pdf
- SourceData_NCOMMS-25-36735A/SourceData Figure 2 raw data panel b and c.xlsx
- __MACOSX/SourceData_NCOMMS-25-36735A/._SourceData Figure 2 raw data panel b and c.xlsx
- SourceData_NCOMMS-25-36735A/SourceData Figure 9 Confocal images.pdf
- __MACOSX/SourceData_NCOMMS-25-36735A/._SourceData Figure 9 Confocal images.pdf
- SourceData_NCOMMS-25-36735A/SorceData Figure 3 Cropped-Uncropped Confocal Images panel b and c.pdf
- __MACOSX/SourceData_NCOMMS-25-36735A/._SorceData Figure 3 Cropped-Uncropped Confocal Images panel b and c.pdf
- SourceData_NCOMMS-25-36735A/SourceData Figure 8 raw data panel b.xlsx
- __MACOSX/SourceData_NCOMMS-25-36735A/._SourceData Figure 8 raw data panel b.xlsx
- SourceData_NCOMMS-25-36735A/SorceData Figure 3 Cropped-Uncropped Confocal Images panel d and e.pdf
- __MACOSX/SourceData_NCOMMS-25-36735A/._SorceData Figure 3 Cropped-Uncropped Confocal Images panel d and e.pdf
- SourceData_NCOMMS-25-36735A/SourceData Figure 4 Confocal images panel d_2.pdf
- __MACOSX/SourceData_NCOMMS-25-36735A/._SourceData Figure 4 Confocal images panel d_2.pdf
- SourceData_NCOMMS-25-36735A/SourceData Figure 5 raw data.xlsx
- __MACOSX/SourceData_NCOMMS-25-36735A/._SourceData Figure 5 raw data.xlsx
- SourceData_NCOMMS-25-36735A/SourceData Figure 4 Confocal images panel d_1.pdf
- __MACOSX/SourceData_NCOMMS-25-36735A/._SourceData Figure 4 Confocal images panel d_1.pdf
- SourceData_NCOMMS-25-36735A/SorceData Figure 10 Cropped-Uncropped Confocal Images panel a.pdf
- __MACOSX/SourceData_NCOMMS-25-36735A/._SorceData Figure 10 Cropped-Uncropped Confocal Images panel a.pdf
- SourceData_NCOMMS-25-36735A/SourceData Figure 3 raw data panel a.xlsx
- __MACOSX/SourceData_NCOMMS-25-36735A/._SourceData Figure 3 raw data panel a.xlsx
- SourceData_NCOMMS-25-36735A/SourceData Supplementary movie 4_uncropped.mov
- __MACOSX/SourceData_NCOMMS-25-36735A/._SourceData Supplementary movie 4_uncropped.mov
- SourceData_NCOMMS-25-36735A/SourceData Supplementary movie 3_uncropped.mov
- __MACOSX/SourceData_NCOMMS-25-36735A/._SourceData Supplementary movie 3_uncropped.mov
