# Supplementary material for: Plasma membrane transbilayer asymmetry of PI(4,5)P2 drives unconventional secretion of Fibroblast Growth Factor 2
Source: Nat Commun. 2025 Nov 29;16:10816. doi: 10.1038/s41467-025-66860-z (PMC12669245; doi:10.1038/s41467-025-66860-z)
Supplement: Supplementary file 10 — SourceData [file 41467_2025_66860_MOESM10_ESM.zip › SourceData_NCOMMS-25-36735A/SourceData Figure 9 raw data panel b.xlsx]

## Sheet: Sheet1
Surface FGF2-GFP for CHO-K1-FGF2-GFP cells at 0 min after Heparin wash and 30 mins after Heparin wash_BG substracted																	Surface FGF2-GFP for CHO-K1-FGF2-GFP cells at 0 min after Heparin wash and 30 mins after Heparin wash_Raw
All values reported after bacground subtraction																	All values reported as raw values																	Mean
2025-07-01	-	Mock	PI(4,5)P2	PI(4)P	PI(3,4)P2	PI(3,4,5)P3				-	Mock	PI(4,5)P2	PI(4)P	PI(3,4)P2	PI(3,4,5)P3			-	Mock	PI(4,5)P2	PI(4)P	PI(3,4)P2	PI(3,4,5)P3				-	Mock	PI(4,5)P2	PI(4)P	PI(3,4)P2	PI(3,4,5)P3			-	Mock	PI(4,5)P2	PI(4)P	PI(3,4)P2	PI(3,4,5)P3		-	Mock	PI(4,5)P2	PI(4)P	PI(3,4)P2	PI(3,4,5)P3
	0 min	0 min	0 min	0 min	0 min	0 min				30 min	30 min	30 min	30 min	30 min	30 min			0 min	0 min	0 min	0 min	0 min	0 min				30 min	30 min	30 min	30 min	30 min	30 min			0 min	0 min	0 min	0 min	0 min	0 min		30 min	30 min	30 min	30 min	30 min	30 min
Rep 1	2026-07-01	2026-07-01	2026-07-01	2026-07-01	2026-07-01	2026-07-01				2026-07-01	2026-07-01	2026-07-01	2026-07-01	2026-07-01	2026-07-01		Rep 1	2026-07-01	2026-07-01	2026-07-01	2026-07-01	2026-07-01	2026-07-01				2026-07-01	2026-07-01	2026-07-01	2026-07-01	2026-07-01	2026-07-01		Rep 1	-1.05471e-15	2.96059e-16	-3.33067e-16	0	7.67063e-16	-1.96668e-15		5.9503	7.1045	3.00026	5.82419	0.0515294	1.14288
	5.75744	-2.03105	4.0275	7.10139	14.056	-6.11954				1.41744	18.69	0.8065	5.60939	16.567	15.1135			10.513	1.944	6.176	11.812	20.395	1.39				6.173	22.665	2.955	10.32	22.906	22.623		Rep 2	-1.05736e-15	4.01795e-16	3.70074e-16	1.18424e-15	0	0		13.574	9.92719	0.345993	8.10677	-0.336977	3.74444
	-3.50956	-2.61605	1.7715	-0.911609	16.721	-6.16154				-0.770563	9.18695	1.5945	-1.53361	17.276	12.8545			1.246	1.359	3.92	3.799	23.06	1.348				3.985	13.162	3.743	3.177	23.615	20.364		Rep 3	4.28776e-16	-3.81246e-16	-8.08242e-16	9.14931e-16	0	-1.5745e-16		7.8327	7.02685	2.92579	7.17679	1.94253	1.29413
	2.58444	-2.38405	2.6815	-3.12861	2.829	1.65446				-2.83456	8.16295	0.7325	-1.64661	8.139	5.34646			7.34	1.591	4.83	1.582	9.168	9.164				1.921	12.138	2.881	3.064	14.478	12.856
	5.28944	-2.08705	2.7745	5.43139	0.215	0.0474643				-2.40356	12.347	-0.8335	8.61639	15.219	9.40146			10.045	1.888	4.923	10.142	6.554	7.557				2.352	16.322	1.315	13.327	21.558	16.911
	3.34744	-2.25605	-0.9355	2.35639	1.911	-4.73054				11.0224	8.69895	-0.8635	2.44439	15.389	15.5265			8.103	1.719	1.213	7.067	8.25	2.779				15.778	12.674	1.285	7.155	21.728	23.036
	0.309437	-0.387048	-1.0125	-2.19561	1.112	-5.59354				13.9504	8.06895	-0.7755	5.64139	7.764	-3.02154			5.065	3.588	1.136	2.515	7.451	1.916				18.706	12.044	1.373	10.352	14.103	4.488
	3.49144	0.175952	-0.9285	-2.93961	0.826	-1.90454				5.67544	1.35395	-0.8715	8.70539	5	13.0235			8.247	4.151	1.22	1.771	7.165	5.605				10.431	5.329	1.277	13.416	11.339	20.533
	5.36544	-2.38305	-1.1175	-1.86861	-4.764	-1.22354				5.60944	14.479	-0.8905	12.1164	-4.694	24.7715			10.121	1.592	1.031	2.842	1.575	6.286				10.365	18.454	1.258	16.827	1.645	32.281
	-2.62556	-2.52105	-1.0665	-0.0216087	-4.063	-0.684536				-1.82956	2.00895	-0.8155	6.69239	-4.685	9.17846			2.13	1.454	1.082	4.689	2.276	6.825				2.926	5.984	1.333	11.403	1.654	16.688
	1.44744	-2.25005	-1.0825	1.89839	-4.713	-0.00153571				8.87444	11.568	6.6875	13.9084	-4.376	-5.06154			6.203	1.725	1.066	6.609	1.626	7.508				13.63	15.543	8.836	18.619	1.963	2.448
	-3.59056	-2.40805	-1.0865	2.79139	-2.64	-2.76454				11.2244	3.88095	3.4375	2.05239	-4.524	-4.51954			1.165	1.567	1.062	7.502	3.699	4.745				15.98	7.856	5.586	6.763	1.815	2.99
	-3.61356	-2.26605	-0.8775	3.64339	-4.621	-1.47454				2.28244	14.09	3.7945	1.40639	-4.634	-5.84954			1.142	1.709	1.271	8.354	1.718	6.035				7.038	18.065	5.943	6.117	1.705	1.66
	-3.51256	0.701952	-0.9385	-0.250609	4.097	-1.97854				8.67544	15.895	4.7595	2.39439	-4.654	-5.85554			1.243	4.677	1.21	4.46	10.436	5.531				13.431	19.87	6.908	7.105	1.685	1.654
	-3.57256	4.73295	-0.8445	-2.22961	7.676	-0.329536				9.58744	5.76995	7.6315	3.77839	-4.874	-6.09154			1.183	8.708	1.304	2.481	14.015	7.18				14.343	9.745	9.78	8.489	1.465	1.418
	-3.62456	2.23495	-0.6785	1.05239	4.44	1.75246				10.8824	-1.62205	3.0195	14.2124	-4.613	-6.30154			1.131	6.21	1.47	5.763	10.779	9.262				15.638	2.353	5.168	18.923	1.726	1.208
	-3.54356	1.60995	2.6065	-3.67461	-4.023	-0.00153571				-3.46156	2.48895	3.8555	13.2224	-3.013	7.44646			1.212	5.585	4.755	1.036	2.316	7.508				1.294	6.464	6.004	17.933	3.326	14.956
		4.44395	0.6745	-3.56761	-3.723	-0.795536				-3.49356	5.75495	6.2865	8.04539	-2.788	13.1035				8.419	2.823	1.143	2.616	6.714				1.262	9.73	8.435	12.756	3.551	20.613
		2.62995	1.0405	-2.79861	-5.135	4.55746				5.61744	6.01595	6.9925	15.3114	-3.445	-6.02154				6.605	3.189	1.912	1.204	12.067				10.373	9.991	9.141	20.022	2.894	1.488
		1.12795	-0.8935	-0.984609	-5.151	0.390464				10.6174	-2.32305	-0.0825	15.6244	-3.517	-5.67054				5.103	1.255	3.726	1.188	7.9				15.373	1.652	2.066	20.335	2.822	1.839
		3.54595	-0.9635	8.16039	-4.961	-1.37254				8.43644	-2.42505	2.2105	-3.44261	-3.87	-6.11754				7.521	1.185	12.871	1.378	6.137				13.192	1.55	4.359	1.268	2.469	1.392
		2.38595	-0.4285	-3.59961	-5.031	-1.15554				16.1864		-0.1905	-3.47561	-4.263	-6.01154				6.361	1.72	1.111	1.308	6.354				20.942		1.958	1.235	2.076	1.498
			-0.7165	-3.05861	-5.058	-0.661536				15.6404		6.1825	-3.31261	-3.536	-4.70954					1.432	1.652	1.281	6.848				20.396		8.331	1.398	2.803	2.8
			-0.9865	-1.20561		8.42546						7.2875	6.04039	1.376	-5.65854					1.162	3.505		15.935						9.436	10.751	7.715	1.851
			-1.0195			3.84346						8.9255	5.71739	6.313	-5.64754					1.129			11.353						11.074	10.428	12.652	1.862
						13.0095						7.6535	5.84039	2.967	-5.40554								20.519						9.802	10.551	9.306	2.104
						4.13746						7.0405	2.58839	-0.801	-5.84454								11.647						9.189	7.299	5.538	1.665
						-0.917536						-0.8895	4.71639	2.436	0.126464								6.592						1.259	9.427	8.775	7.636
						0.0524643						-0.7115	3.49639	-4.863	-3.08954								7.562						1.437	8.207	1.476	4.42
												-0.7305	11.7744	-4.463	-4.85354														1.418	16.485	1.876	2.656
												-0.7355	14.4354	-5.203	-4.19554														1.413	19.146	1.136	3.314
												3.9065	8.19939	-5.137	-0.246536														6.055	12.91	1.202	7.263
												3.5105	0.614391	-4.875	-4.45854														5.659	5.325	1.464	3.051
												2.3875	5.83239	-4.928	9.83646														4.536	10.543	1.411	17.346
												3.3565	7.52739	-4.938	7.76046														5.505	12.238	1.401	15.27
												5.2725	-3.08861																7.421	1.622
												-0.0845	15.3064																2.064	20.017
												7.1445	0.0213913																9.293	4.732
												9.3085	5.04139																11.457	9.752
												0.0165	6.70939																2.165	11.42
												0.1545																	2.303
												4.0185																	6.167
												6.0395																	8.188
												3.5855																	5.734
												2.1485																	4.297
												3.7385																	5.887
Average=	-1.05471e-15	2.96059e-16	-3.33067e-16	0	7.67063e-16	-1.96668e-15				5.9503	7.1045	3.00026	5.82419	0.0515294	1.14288			4.75556	3.97505	2.1485	4.71061	6.339	7.50954				10.7059	11.0795	5.14876	10.5348	6.39053	8.65241
No. Cells	16	21	24	23	22	28				22	20	45	39	34	34
2025-07-29	-	Mock	PI(4,5)P2	PI(4)P	PI(3,4)P2	PI(3,4,5)P3				-	Mock	PI(4,5)P2	PI(4)P	PI(3,4)P2	PI(3,4,5)P3			-	Mock	PI(4,5)P2	PI(4)P	PI(3,4)P2	PI(3,4,5)P3				-	Mock	PI(4,5)P2	PI(4)P	PI(3,4)P2	PI(3,4,5)P3
	0 min	0 min	0 min	0 min	0 min	0 min				30 min	30 min	30 min	30 min	30 min	30 min			0 min	0 min	0 min	0 min	0 min	0 min				30 min	30 min	30 min	30 min	30 min	30 min
Rep 2	2025-07-29	2025-07-29	2025-07-29	2025-07-29	2025-07-29	2025-07-29				2025-07-29	2025-07-29	2025-07-29	2025-07-29	2025-07-29	2025-07-29		Rep 2	2025-07-29	2025-07-29	2025-07-29	2025-07-29	2025-07-29	2025-07-29				2025-07-29	2025-07-29	2025-07-29	2025-07-29	2025-07-29	2025-07-29
	3.07531	-2.21795	-0.546833	4.03092	-2.43028	3.57139				23.7913	8.64205	2.87017	3.80492	5.30972	12.9924			10.236	2.322	2.902	8.28	4.574	8.908				30.952	13.182	6.319	8.054	12.314	18.329
	7.31731	-2.20795	0.919167	4.17592	7.01972	-1.87861				3.04631	9.01705	5.83817	5.73292	10.6197	18.0494			14.478	2.332	4.368	8.425	14.024	3.458				10.207	13.557	9.287	9.982	17.624	23.386
	6.82631	-2.58095	0.0411667	0.782917	7.91272	-2.00761				0.62231	12.697	1.91717	-1.09008	10.2307	12.7844			13.987	1.959	3.49	5.032	14.917	3.329				7.783	17.237	5.366	3.159	17.235	18.121
	7.18131	-2.70895	-0.290833	2.69992	2.96772	9.72839				5.85331	7.97405	2.71517	-0.474083	5.94472	1.03739			14.342	1.831	3.158	6.949	9.972	15.065				13.014	12.514	6.164	3.775	12.949	6.374
	12.6903	-2.60295	-0.0608333	3.25992	2.04872	2.76439				8.90931	1.71405	3.87117	-0.719083	7.47772	0.0303939			19.851	1.937	3.388	7.509	9.053	8.101				16.07	6.254	7.32	3.53	14.482	5.367
	-4.88969	-2.82995	-0.0138333	-2.35708	3.83272	12.0744				18.5753	-0.866952	1.25817	-1.53608	-3.79628	0.0993939			2.271	1.71	3.435	1.892	10.837	17.411				25.736	3.673	4.707	2.713	3.208	5.436
	-4.90669	-2.68395	-0.314833	-2.42808	-4.79028	6.37939				11.0023	-1.07195	-1.18983	18.7129	1.68172	-1.32061			2.254	1.856	3.134	1.821	2.214	11.716				18.163	3.468	2.259	22.962	8.686	4.016
	-4.79169	-2.87395	0.431167	1.81292	-4.58728	1.99039				20.4173	-0.0259524	-1.19983	6.05092	-3.16628	-1.94061			2.369	1.666	3.88	6.062	2.417	7.327				27.578	4.514	2.249	10.3	3.838	3.396
	-4.31469	-2.79995	0.764167	-1.41008	-4.55628	8.32639				28.1243	0.292048	-0.659833	8.84092	-3.73128	3.86539			2.846	1.74	4.213	2.839	2.448	13.663				35.285	4.832	2.789	13.09	3.273	9.202
	-4.71269	-2.78095	-1.19783	-1.03908	-4.69228	-3.11061				13.5953	13.087	-0.919833	7.04492	-4.72428	5.65939			2.448	1.759	2.251	3.21	2.312	2.226				20.756	17.627	2.529	11.294	2.28	10.996
	4.06331	-2.76395	-0.822833	0.0479167	-4.51028	-3.23061				17.9983	2.10205	-1.15583	3.92892	-4.64828	2.71539			11.224	1.776	2.626	4.297	2.494	2.106				25.159	6.642	2.293	8.178	2.356	8.052
	0.21031	-2.82195	-0.931833	1.63892	-4.39428	-3.31861				34.9443	0.176048	-0.781833	1.85692	-3.44228	-0.692606			7.371	1.718	2.517	5.888	2.61	2.018				42.105	4.716	2.667	6.106	3.562	4.644
	-4.39569	7.25505	4.35717	-1.67608	-4.24628	-3.20861				30.2243	0.298048	-0.684833	11.5349	-4.28928	-0.0486061			2.765	11.795	7.806	2.573	2.758	2.128				37.385	4.838	2.764	15.784	2.715	5.288
	-4.20369	3.85705	-0.639833	-0.890083	1.20172	-3.19061				-0.0996905	7.90305	-0.683833	13.7379	-4.30928	-0.0546061			2.957	8.397	2.809	3.359	8.206	2.146				7.061	12.443	2.765	17.987	2.695	5.282
	-2.28169	9.93105	-0.442833	-1.98308	3.11472	-2.66761				-1.52869	10.196	-0.779833	6.84692	-3.73328	4.13939			4.879	14.471	3.006	2.266	10.119	2.669				5.632	14.736	2.669	11.096	3.271	9.476
	1.67131	10.023	-0.332833	-2.23608	0.318719	-0.0456061				-0.98369	7.95005	-1.19083	14.7159	-4.18728	0.429394			8.832	14.563	3.116	2.013	7.323	5.291				6.177	12.49	2.258	18.965	2.817	5.766
	-3.93969	6.05405	0.0431667	-2.05308	-4.66128	-0.681606				-0.49869	12.59	-1.30583	18.6369	4.50672	0.313394			3.221	10.594	3.492	2.196	2.343	4.655				6.662	17.13	2.143	22.886	11.511	5.65
	1.75231	-1.32395	-0.960833	-0.452083	-4.70828	0.457394				30.7863	5.22005	-0.417833	13.7729	-3.37128	12.5374			8.913	3.216	2.488	3.797	2.296	5.794				37.947	9.76	3.031	18.022	3.633	17.874
	-4.88169	-1.61595		0.0269167	-4.59528	-0.570606				15.5993	15.024	-1.47383	9.19792	-3.34828	19.8494			2.279	2.924		4.276	2.409	4.766				22.76	19.564	1.975	13.447	3.656	25.186
	-4.92569	-0.872952		-1.91408	-4.30428	-0.763606				10.5043	19.676	-1.21883	6.86292	-2.98228	-2.06661			2.235	3.667		2.335	2.7	4.573				17.665	24.216	2.23	11.112	4.022	3.27
	-4.84469	-1.43395		-0.903083	-3.94428	0.235394				13.0313	16.318	-1.20183	5.85892	-3.44228	-1.64261			2.316	3.106		3.346	3.06	5.572				20.192	20.858	2.247	10.108	3.562	3.694
	-4.25469			-1.17208	-2.48928	-0.561606				17.5363	14.767	3.61517	7.67192	3.98372	-0.630606			2.906			3.077	4.515	4.775				24.697	19.307	7.064	11.921	10.988	4.706
	-4.87169			2.12392	18.4147	0.0393939				10.7523	19.976	0.737167	8.52992	-4.33328	0.0163939			2.289			6.373	25.419	5.376				17.913	24.516	4.186	12.779	2.671	5.353
	-3.58869			-0.0860833	14.3557	-0.361606					16.579		2.98792					3.572			4.163	21.36	4.975					21.119		7.237
	6.18931				0.473719	-1.57861					20.702		7.42592					13.35				7.478	3.758					25.242		11.675
	-3.08669				-1.63128	-0.732606					8.08205		7.04892					4.074				5.373	4.604					12.622		11.298
	-2.57669				0.101719	1.03339					28.423		9.49792					4.584				7.106	6.37					32.963		13.747
	-3.91369				3.81472	-3.02861					20.52		4.28292					3.247				10.819	2.308					25.06		8.532
	-3.82469				4.93272	-2.86261							15.9849					3.336				11.937	2.474							20.234
	-4.45469				-2.55528	-3.20561							9.82092					2.706				4.449	2.131							14.07
	-5.21769				-2.66228	-3.24061							10.2269					1.943				4.342	2.096							14.476
	-2.85869				-4.75128	-3.14761							6.86492					4.302				2.253	2.189							11.114
	0.32031					-3.20661							21.7099					7.481					2.13							25.959
	-3.24169												14.2289					3.919												18.478
	-2.37069												4.13592					4.79												8.385
	-2.35669																	4.804
	14.7003																	21.861
	11.5993																	18.76
	9.57831																	16.739
	8.01731																	15.178
	2.95231																	10.113
	1.56031																	8.721
Average=	-1.05736e-15	4.01795e-16	3.70074e-16	1.18424e-15	0	0				13.574	9.92719	0.345993	8.10677	-0.336977	3.74444			7.16069	4.53995	3.44883	4.24908	7.00428	5.33661				20.7347	14.4671	3.79483	12.3559	6.6673	9.08104
No. Cells	42	21	18	24	32	33				23	28	23	35	23	23
2025-07-05	-	Mock	PI(4,5)P2	PI(4)P	PI(3,4)P2	PI(3,4,5)P3				-	Mock	PI(4,5)P2	PI(4)P	PI(3,4)P2	PI(3,4,5)P3			-	Mock	PI(4,5)P2	PI(4)P	PI(3,4)P2	PI(3,4,5)P3				-	Mock	PI(4,5)P2	PI(4)P	PI(3,4)P2	PI(3,4,5)P3
	0 min	0 min	0 min	0 min	0 min	0 min				30 min	30 min	30 min	30 min	30 min	30 min			0 min	0 min	0 min	0 min	0 min	0 min				30 min	30 min	30 min	30 min	30 min	30 min
Rep 3	2025-07-05	2025-07-05	2025-07-05	2025-07-05	2025-07-05	2025-07-05				2025-07-05	2025-07-05	2025-07-05	2025-07-05	2025-07-05	2025-07-05		Rep 3	2025-07-05	2025-07-05	2025-07-05	2025-07-05	2025-07-05	2025-07-05				2025-07-05	2025-07-05	2025-07-05	2025-07-05	2025-07-05	2025-07-05
	-0.351	-0.725509	8.83392	-1.1801	2.92205	-0.598036				10.365	3.70149	7.71692	-1.7911	1.81805	-0.0170364			2.96	0.904	11.78	2.854	5.938	1.316				13.676	5.331	10.663	2.243	4.834	1.897
	-1.148	-0.769509	4.51292	-1.0511	14.122	-0.607036				10.95	14.6585	12.3949	-1.2911	-1.63495	3.46696			2.163	0.86	7.459	2.983	17.138	1.307				14.261	16.288	15.341	2.743	1.381	5.381
	1.302	-0.715509	4.00792	-3.2471	14.629	-0.847036				19.636	8.94149	12.9369	1.0169	-2.19195	6.05296			4.613	0.914	6.954	0.787	17.645	1.067				22.947	10.571	15.883	5.051	0.824	7.967
	-1.794	-0.462509	11.4219	-3.0001	7.90005	-0.614036				18.377	11.5775	14.7289	3.6139	-1.97595	-0.901036			1.517	1.167	14.368	1.034	10.916	1.3				21.688	13.207	17.675	7.648	1.04	1.013
	1.536	-0.255509	4.67192	-3.0131	1.64205	-0.701036				5.169	1.28149	8.47192	7.7449	-1.48795	-0.135036			4.847	1.374	7.618	1.021	4.658	1.213				8.48	2.911	11.418	11.779	1.528	1.779
	4.627	0.185491	6.22892	-3.2391	7.09705	-0.952036				3.984	2.42349	7.17792	22.5759	2.70605	-0.232036			7.938	1.815	9.175	0.795	10.113	0.962				7.295	4.053	10.124	26.61	5.722	1.682
	1.647	-0.487509	-2.35108	-3.0691	7.03605	-0.890036				-1.114	10.8715	4.00892	21.6329	1.29905	-0.749036			4.958	1.142	0.595	0.965	10.052	1.024				2.197	12.501	6.955	25.667	4.315	1.165
	3.278	-0.761509	-2.43308	-2.8801	1.41705	-1.35904				-1.351	18.4305	7.82192	-0.116096	3.92305	1.94696			6.589	0.868	0.513	1.154	4.433	0.555				1.96	20.06	10.768	3.918	6.939	3.861
	-2.081	-0.748509	-2.41008	-3.1971	-1.53895	-0.822036				-1.337	17.5765	7.22492	5.1099	5.55905	2.67096			1.23	0.881	0.536	0.837	1.477	1.092				1.974	19.206	10.171	9.144	8.575	4.585
	-2.052	-0.722509	-2.51108	-2.7111	-1.39895	-1.05204				-1.505	20.6695	3.96092	2.2649	1.29105	-0.402036			1.259	0.907	0.435	1.323	1.617	0.862				1.806	22.299	6.907	6.299	4.307	1.512
	1.35	-0.951509	-2.39008	-2.6291	-0.871954	-1.37104				-1.961	13.6975	0.20692	0.670904	1.70205	2.32896			4.661	0.678	0.556	1.405	2.144	0.543				1.35	15.327	3.153	4.705	4.718	4.243
	-2.405	-1.04651	-2.34808	4.1409	-1.41895	-0.347036				-2.258	6.66049	-1.58808	0.535904	10.763	-0.0180364			0.906	0.583	0.598	8.175	1.597	1.567				1.053	8.29	1.358	4.57	13.779	1.896
	-1.3	-0.993509	-2.33608	4.8679	-1.57495	-0.991036				-1.682	2.12849	1.99792	-1.7661	8.33905	1.04796			2.011	0.636	0.61	8.902	1.441	0.923				1.629	3.758	4.944	2.268	11.355	2.962
	0.461	-1.20251	-2.47508	2.1899	0.0430462	-1.05804				-0.935	3.38049	-1.94408	20.1609	0.492046	2.66696			3.772	0.427	0.471	6.224	3.059	0.856				2.376	5.01	1.002	24.195	3.508	4.581
	-2.356	-1.11151	-2.27008	-2.5941	-0.589954	-1.12204				35.601	1.51049	-2.17208	28.5309	1.04205	-0.996036			0.955	0.518	0.676	1.44	2.426	0.792				38.912	3.14	0.774	32.565	4.058	0.918
	-2.463	5.25049	-2.30108	-2.9421	-0.836954	-0.473036				25.31	15.2275	-1.78708	26.7419	1.16005	3.68696			0.848	6.88	0.645	1.092	2.179	1.441				28.621	16.857	1.159	30.776	4.176	5.601
	-1.47	1.05749	-2.42008	-2.8661	-1.42095	-0.200036				11.804	1.24749	-2.15108	12.4229	1.41905	1.76196			1.841	2.687	0.526	1.168	1.595	1.714				15.115	2.877	0.795	16.457	4.435	3.676
	-1.793	-0.109509	-2.32008	-2.9121	-0.793954	-0.999036				0.64	0.790491	10.4449	19.5399	2.89205	-0.493036			1.518	1.52	0.626	1.122	2.222	0.915				3.951	2.42	13.391	23.574	5.908	1.421
	-2.167	0.379491	-2.32208	-2.6801	-1.31195	-0.433036				-0.109	13.4645	12.4339	6.6029	2.50605	1.79196			1.144	2.009	0.624	1.354	1.704	1.481				3.202	15.094	15.38	10.637	5.522	3.706
	-1.477	3.99549	-2.36808	-2.8801	-1.72195	-0.238036				0.342	-1.00451	14.2219	26.5579	2.16705	-0.516036			1.834	5.625	0.578	1.154	1.294	1.676				3.653	0.625	17.168	30.592	5.183	1.398
	-2.205	3.75149	-2.28508	9.7529	-1.90095	-0.742036				16.267	0.602491	7.25892	10.0269	4.21205	-0.611036			1.106	5.381	0.661	13.787	1.115	1.172				19.578	2.232	10.205	14.061	7.228	1.303
	-1.853	7.73149	-2.23008	-0.668096	-1.84795	-0.677036				21.846	1.18049	11.7639	8.7639	5.07205	0.414964			1.458	9.361	0.716	3.366	1.168	1.237				25.157	2.81	14.71	12.798	8.088	2.329
	4.673	-1.11851	-1.90808	-0.149096	-2.08895	4.31496				39.8	-0.416509	11.8089	-0.852096	4.07405	-0.418036			7.984	0.511	1.038	3.885	0.927	6.229				43.111	1.213	14.755	3.182	7.09	1.496
	4.122	-1.12951	-1.64108	2.7469	-1.14195	-0.152036				11.935	-0.815509	8.65692	5.3329	0.0210462	2.30896			7.433	0.5	1.305	6.781	1.874	1.762				15.246	0.814	11.603	9.367	3.037	4.223
	5.588	-1.04751	-1.56108	-2.9921	-1.59595	3.39496				7.497	-0.545509	4.77992	-0.493096	-0.703954	0.272964			8.899	0.582	1.385	1.042	1.42	5.309				10.808	1.084	7.726	3.541	2.312	2.187
	-1.742	-1.04051	-1.16008	-3.0041	-1.72895	-0.918036				10.118	-0.522509	0.57792	8.5629	2.63505	-0.601036			1.569	0.589	1.786	1.03	1.287	0.996				13.429	1.107	3.524	12.597	5.651	1.313
	4.53	1.89149	2.34792	-2.7161	-1.62895	-0.898036				7.963	1.73149	-0.53608	5.3919	3.25305	1.19196			7.841	3.521	5.294	1.318	1.387	1.016				11.274	3.361	2.41	9.426	6.269	3.106
	-2.141	0.540491	2.00992	-2.8431	4.17705	-0.884036				7.199	8.92549	-0.67808	6.5119	-0.521954	-0.642036			1.17	2.17	4.956	1.191	7.193	1.03				10.51	10.555	2.268	10.546	2.494	1.272
	-2.316	1.44349	-0.05008	-3.1161	-1.62895	-0.517036				1.521	4.53449	-0.83508	2.1529	0.453046	3.72296			0.995	3.073	2.896	0.918	1.387	1.397				4.832	6.164	2.111	6.187	3.469	5.637
		-1.09251	-0.36308	-2.3571	-1.91395	3.73796				2.337	11.7245	0.72892	2.5989	2.80605	3.00796				0.537	2.583	1.677	1.102	5.652				5.648	13.354	3.675	6.633	5.822	4.922
		-1.06751	-1.18708	-2.2701	-0.767954	0.878964				3.397	24.1985	0.17292	22.6519	0.662046	4.46996				0.562	1.759	1.764	2.248	2.793				6.708	25.828	3.119	26.686	3.678	6.384
		-0.862509	-1.24108	-2.3711	-0.107954	-0.935036				-0.812		2.20192	16.6679	-1.58995	1.56296				0.767	1.705	1.663	2.908	0.979				2.499		5.148	20.702	1.426	3.477
		-0.883509	-1.97708	-2.6551	-0.901954	0.279964				-0.515		1.66692	8.2189	-2.03695	1.45096				0.746	0.969	1.379	2.114	2.194				2.796		4.613	12.253	0.979	3.365
		6.89649	-1.50208	-2.6741	-1.15695	-0.0200364						-0.44908	19.8609	3.20005	-0.123036				8.526	1.444	1.36	1.859	1.894						2.497	23.895	6.216	1.791
		-0.992509	-2.26508	-3.0251	-1.98095	0.713964						-0.41508	12.5889	4.66505	1.05596				0.637	0.681	1.009	1.035	2.628						2.531	16.623	7.681	2.97
		-1.07351	-1.93608	-2.4451	-1.41995	2.90796						1.57592	19.8559		-0.0280364				0.556	1.01	1.589	1.596	4.822						4.522	23.89		1.886
		-1.06451	-2.25008	-2.7161	-1.67695	-0.0470364						-1.37008	2.7329		2.84596				0.565	0.696	1.318	1.339	1.867						1.576	6.767		4.76
		-1.20151	-2.45208	-2.7071	-1.32095	2.15696						3.41492	2.3369		2.29596				0.428	0.494	1.327	1.695	4.071						6.361	6.371		4.21
		-0.984509	-1.90508	26.0019	-1.44795	6.72896						-1.46708	4.2729		1.38396				0.645	1.041	30.036	1.568	8.643						1.479	8.307		3.298
		-1.00851	-2.09908	-2.8641	-1.53995	3.07696						2.07392	3.9079		5.09096				0.621	0.847	1.17	1.476	4.991						5.02	7.942		7.005
		-0.988509	-1.20808	-3.1911	-1.93995	-0.236036						-1.45908	0.880904		3.29196				0.641	1.738	0.843	1.076	1.678						1.487	4.915		5.206
		-1.05251	13.2889	-3.3161	-1.78295	-0.279036						-1.40908	5.8349		-0.555036				0.577	16.235	0.718	1.233	1.635						1.537	9.869		1.359
		-0.855509	5.07792	-3.4051	-1.36795	0.122964						-1.52008	1.6629						0.774	8.024	0.629	1.648	2.037						1.426	5.697
		-1.01051	5.03292	-3.4581	-1.77995	-0.229036						-0.03108	6.2389						0.619	7.979	0.576	1.236	1.685						2.915	10.273
		-0.476509	4.27392	-3.4501	-1.87695	-0.337036						0.80992	12.4019						1.153	7.22	0.584	1.139	1.577						3.756	16.436
		-0.310509	1.06392	-3.4311	-2.02495	-1.02304						-1.66408	11.7579						1.319	4.01	0.603	0.991	0.891						1.282	15.792
		-0.604509	1.32692	-3.4111	-1.95495	-0.893036						0.38892	11.6169						1.025	4.273	0.623	1.061	1.021						3.335	15.651
		-0.521509	3.72792	-3.0581	-1.74995	-0.897036						-1.29708	8.5909						1.108	6.674	0.976	1.266	1.017						1.649	12.625
		-0.209509	2.71692	-2.7801	-1.83495	-0.747036						-0.44708	7.6879						1.42	5.663	1.254	1.181	1.167						2.499	11.722
		0.600491	-0.42008	-2.7051	-1.70095	-0.634036						0.24892	0.647904						2.23	2.526	1.329	1.315	1.28						3.195	4.682
		-0.748509	2.85392	-2.1151	-1.78095	-0.619036						-0.75708	3.8109						0.881	5.8	1.919	1.235	1.295						2.189	7.845
		-0.968509	0.70392	-0.975096	-1.84495	-0.0810364						2.39292	1.4259						0.661	3.65	3.059	1.171	1.833						5.339	5.46
		-0.346509	2.89092	2.0569	1.23805	-0.189036						-1.38708	1.6589						1.283	5.837	6.091	4.254	1.725						1.559	5.693
			1.57192	9.4369	4.75005	-0.251036						1.08392	-0.797096							4.518	13.471	7.766	1.663						4.03	3.237
			5.54592	11.9529	-2.14795	-0.434036						-1.07308	5.3609							8.492	15.987	0.868	1.48						1.873	9.395
			3.62792	11.6819	-2.32095								1.3439							6.574	15.716	0.695								5.378
			1.06492	11.9159	-2.26795								12.1539							4.011	15.95	0.748								16.188
			4.03892	24.5569	-2.07995								11.7349							6.985	28.591	0.936								15.769
			-2.32008	17.9809	-2.24995								3.4209							0.626	22.015	0.766								7.455
			-2.55708	-2.5971	-2.38595								12.2739							0.389	1.437	0.63								16.308
			-2.61808	-2.5601	0.0580462								6.0989							0.328	1.474	3.074								10.133
			-2.59208	-2.9261	0.934046								-1.1421							0.354	1.108	3.95								2.892
			-2.63808	-2.8961	1.25705								-1.3181							0.308	1.138	4.273								2.716
			-2.36608	-2.4741	-0.425954								5.2499							0.58	1.56	2.59								9.284
			-2.39708	-3.0061	7.57305								8.2609							0.549	1.028	10.589								12.295
			-2.54308	-2.6801									-2.8861							0.403	1.354									1.148
			-2.56108	-2.0361									-2.8531							0.385	1.998									1.181
			-2.50508	-3.2311									1.8789							0.441	0.803									5.913
			-2.19008	-3.2461									-1.9921							0.756	0.788									2.042
			-2.45208	20.0609									9.9949							0.494	24.095									14.029
			-2.41308	27.0429									18.4749							0.533	31.077									22.509
			-2.26108	-1.0741									2.5009							0.685	2.96									6.535
			-1.81008	-1.1411									6.5549							1.136	2.893									10.589
			-2.45008	-1.4701									5.2969							0.496	2.564									9.331
			-2.54708	-3.5671									11.8859							0.399	0.467									15.92
			-2.32408	-3.5841									2.7989							0.622	0.45									6.833
			-2.47508	-3.5771									2.2489							0.471	0.457									6.283
			-2.37508	-3.5791																0.571	0.455
			-1.96008	-3.5521																0.986	0.482
			-1.46808	-3.5511																1.478	0.483
			-1.98308	-3.5271																0.963	0.507
			-2.54308	-3.5531																0.403	0.481
			3.48492	-3.5961																6.431	0.438
			-2.63308																	0.313
			-2.35008																	0.596
			-2.62508																	0.321
			-2.42608																	0.52
			-2.51708																	0.429
			-2.71308																	0.233
			-2.39208																	0.554
			-2.31608																	0.63
			4.23992																	7.186
			2.66692																	5.613
			12.2309																	15.177
			0.95492																	3.901
			5.99192																	8.938
			5.72892																	8.675
			0.60192																	3.548
			1.85292																	4.799
			0.62392																	3.57
Average=	4.28776e-16	-3.81246e-16	-8.08242e-16	9.14931e-16	0	-1.5745e-16				7.8327	7.02685	2.92579	7.17679	1.94253	1.29413			3.311	1.62951	2.94608	4.0341	3.01595	1.91404				11.1437	8.65635	5.87187	11.2109	4.95849	3.20817
No. Cells	29	53	100	83	65	55				33	31	55	77	35	42
