# Supplementary material for: Plasma membrane transbilayer asymmetry of PI(4,5)P2 drives unconventional secretion of Fibroblast Growth Factor 2
Source: Nat Commun. 2025 Nov 29;16:10816. doi: 10.1038/s41467-025-66860-z (PMC12669245; doi:10.1038/s41467-025-66860-z)
Supplement: Supplementary file 10 — SourceData [file 41467_2025_66860_MOESM10_ESM.zip › SourceData_NCOMMS-25-36735A/SourceData Figure 1 raw data panel b.xlsx]

## Sheet: Sheet1
FACS	Optimized kinase reaction with PC+PI(4)P liposomes							Analysis with His-FGF2-GFP
#1						#2					#3					#4					#5
2023-02-24						2023-02-16					2023-08-15					2023-08-17					2023-08-23
Label	PI(4,5)P2	PI(4)P	Rxn PI(4,5)P2	Rxn PI(4)P	Mock PI(4)P	PI(4,5)P2	PI(4)P	Rxn PI(4,5)P2	Rxn PI(4)P	Mock PI(4)P	PI(4,5)P2	PI(4)P	Rxn PI(4,5)P2	Rxn PI(4)P	Mock PI(4)P	PI(4,5)P2	PI(4)P	Rxn PI(4,5)P2	Rxn PI(4)P	Mock PI(4)P	PI(4,5)P2	PI(4)P	Rxn PI(4,5)P2	Rxn PI(4)P	Mock PI(4)P
Raw data	617.39	0.02	69.7705	47.3628	1.45	2604.23	-5.79	302.28	1100.63	0.77	554.48	1.52	188.57	52.76	-0.1	419.21	-0.8	10.29	227.1	0.8	144.59	2.17	41.7912	54.59	1.89
	512.79	1.65	99.3776	24.9233	0.95	1552.41	-4.02	334.43	474.3	0.69	676.5	-0.04	194.76	58.85	-0.79	433.19	1.6	15.91	103.35	-1.97	208.9	0.93	59.3367	57.84	0.89
	455.75	0.34	109.716	46.6453	1.03	2054.49	-3.5	371.96	1352.64	0.2
Mean	528.643					2070.38					615.49					426.2					176.745
Normalised to +ve control	116.788	0.00378327	13.198	8.95931	0.274287	125.785	-0.279659	14.6002	53.1608	0.0371913	90.0876	0.246958	30.6374	8.57203	-0.0162472	98.3599	-0.187705	2.41436	53.2848	0.187705	81.8071	1.22776	23.6449	30.8863	1.06934
	97.0011	0.31212	18.7986	4.71457	0.179705	74.982	-0.194168	16.1531	22.9089	0.0333273	109.912	-0.00649889	31.6431	9.56149	-0.128353	101.64	0.375411	3.73299	24.2492	-0.462224	118.193	0.526182	33.5719	32.7251	0.50355
	86.2112	0.0643156	20.7542	8.82359	0.194838	99.2327	-0.169051	17.9658	65.3332	0.00966008
Normalised to +ve control
Replica	PI(4,5)P2	PI(4)P	Rxn PI(4,5)P2	Rxn PI(4)P	Mock PI(4)P
#1	116.788	0.00378327	13.198	8.95931	0.274287
	97.0011	0.31212	18.7986	4.71457	0.179705
	86.2112	0.0643156	20.7542	8.82359	0.194838
#2	125.785	-0.279659	14.6002	53.1608	0.0371913
	74.982	-0.194168	16.1531	22.9089	0.0333273
	99.2327	-0.169051	17.9658	65.3332	0.00966008
#3	90.0876	0.246958	30.6374	8.57203	-0.0162472
	109.912	-0.00649889	31.6431	9.56149	-0.128353
#4	98.3599	-0.187705	2.41436	53.2848	0.187705
	101.64	0.375411	3.73299	24.2492	-0.462224
#5	81.8071	1.22776	23.6449	30.8863	1.06934
	118.193	0.526182	33.5719	32.7251	0.50355
n	5	5	5	5	5
SD	15.4807	0.422169	10.0118	20.6992	0.371158
Technical reps averaged
Replica	PI(4,5)P2	PI(4)P	Rxn PI(4,5)P2	Rxn PI(4)P	Mock PI(4)P
#1	100	0.12674	17.5836	7.49916	0.216277
#2	100	-0.214293	16.2397	47.1343	0.0267262
#3	100	0.120229	31.1402	9.06676	-0.0723001
#4	100	0.0938527	3.07367	38.767	-0.13726
#5	100	0.87697	28.6084	31.8057	0.786444
n	5	5	5	5	5
SD	0	0.241146	0.950269	28.0263	0.134033
