# Supplementary material for: Plasma membrane transbilayer asymmetry of PI(4,5)P2 drives unconventional secretion of Fibroblast Growth Factor 2
Source: Nat Commun. 2025 Nov 29;16:10816. doi: 10.1038/s41467-025-66860-z (PMC12669245; doi:10.1038/s41467-025-66860-z)
Supplement: Supplementary file 10 — SourceData [file 41467_2025_66860_MOESM10_ESM.zip › SourceData_NCOMMS-25-36735A/SourceData Figure 1 raw data panel d and e.xlsx]

## Sheet: Sheet1
	PC+5%PI(4,5)P2_FGF2GFP						PC+5%PI(4,5)P2_Kinase reaction_FGF2GFP						PC+5%PI(4)P_FGF2GFP						PC+5%PI(4)P_Kinase reaction_FGF2GFP
	Normalised integrated intensity	RhPE	FGF2GFP	AF647			Normalised integrated intensity	RhPE	FGF2GFP	AF647			Normalised integrated intensity	RhPE	FGF2GFP	AF647			Normalised integrated intensity	RhPE	FGF2GFP	AF647
	Radius_[microns]	Normalized_Integrated_Intensity	slice_2	slice_3			Radius_[microns]	Normalized_Integrated_Intensity	slice_2	slice_3			Radius_[microns]	Normalized_Integrated_Intensity	slice_2	slice_3			Radius_[microns]	Normalized_Integrated_Intensity	slice_2	slice_3
	0.099	0.9167	2.083	2.1667			0.099	0.625	3.625	1.75			0.099	8.125	0.25	0.125			0.099	0.625	3	2.5
	0.1981	0.6667	2.5	2			0.1981	0.6875	3.5	1.875			0.1981	8.75	0.9375	0.4375			0.1981	0.6875	3.375	3.5625
	0.2971	0.8333	2.333	2.25			0.2971	0.55	3.3	1.8			0.2971	6	0.9	0.9			0.2971	0.85	3.7	2.4
	0.3961	1	3.2	1.95			0.3961	0.5833	3.208	1.83333			0.3961	4.2083	0.58333	0.58333			0.3961	0.625	3.25	2.8333
	0.4952	0.775	2.4	2.075			0.4952	0.525	3.225	1.7			0.4952	3.275	0.6	0.425			0.4952	0.65	3.525	2.475
	0.5942	0.7222	2.222	1.8889			0.5942	0.5278	2.639	1.33333			0.5942	2.425	0.6	0.525			0.5942	0.6389	3.472	2.5833
	0.6933	0.8462	2.865	1.6154			0.6933	0.6042	3.125	1.8125			0.6933	2.4091	0.77273	0.43182			0.6933	0.8958	2.833	3.2708
	0.7923	0.9808	2.654	1.8462			0.7923	0.5	2.571	1.60714			0.7923	1.8036	0.55357	0.44643			0.7923	0.5536	3.964	2.5714
	0.8913	1.0893	2.804	1.0893			0.8913	0.5179	3.25	1.57143			0.8913	1.6607	0.48214	0.60714			0.8913	0.7143	3.571	2.7857
	0.9904	0.8824	2.588	1.9265			0.9904	0.4118	2.985	1.42647			0.9904	1.5588	0.55882	0.42647			0.9904	0.7206	3.162	3.3824
	1.0894	0.9375	2.609	1.9062			1.0894	0.5625	2.875	1.46875			1.0894	1.2188	0.71875	0.45312			1.0894	0.8438	3.688	3.0469
	1.1884	0.975	3.162	1.65			1.1884	0.5875	3.125	1.7			1.1884	1.3625	0.5875	0.2			1.1884	0.7875	3.675	2.6875
	1.2875	1.0217	2.75	2.1848			1.2875	0.6413	2.598	1.51087			1.2875	1.0833	0.625	0.46875			1.2875	0.8261	3.391	3.1087
	1.3865	1.18	2.88	1.68			1.3865	0.5455	3.091	1.82955			1.3865	1.0952	0.54762	0.30952			1.3865	1.0568	3.25	2.8182
	1.4855	1	2.989	2.3295			1.4855	0.5312	3.135	1.75			1.4855	1.0312	0.59375	0.28125			1.4855	0.6875	3.354	2.7292
	1.5846	0.8696	2.957	1.4891			1.5846	0.5521	3.062	1.39583			1.5846	0.9062	0.77083	0.42708			1.5846	0.8229	3.604	3.1458
	1.6836	1.1897	2.75	1.7155			1.6836	0.5	3.034	1.80172			1.6836	1.0259	0.74138	0.34483			1.6836	0.8621	3.586	2.8017
	1.7826	0.95	3.1	1.9167			1.7826	0.5417	2.925	1.6			1.7826	1.05	0.65	0.35			1.7826	0.975	3.567	2.9167
	1.8817	1.0333	3.1	1.875			1.8817	0.6333	3.183	1.76667			1.8817	0.8083	0.65	0.26667			1.8817	0.95	3.658	2.9167
	1.9807	0.9274	3.403	1.7903			1.9807	0.6129	3.089	1.45161			1.9807	0.9032	0.57258	0.57258			1.9807	1.2097	3.992	3.4355
	2.0798	1.2431	3.215	1.8194			2.0798	0.5278	3.104	1.61111			2.0798	0.9306	0.65278	0.34722			2.0798	1.0694	3.569	2.9514
	2.1788	1.0662	3.412	1.8456			2.1788	0.6397	3.287	1.91176			2.1788	0.7059	0.53676	0.32353			2.1788	0.9485	3.64	3.0515
	2.2778	1.2714	3.543	1.7357			2.2778	0.6643	3.214	1.53571			2.2778	1.05	0.48571	0.41429			2.2778	1	3.793	2.8571
	2.3769	1.2632	3.704	1.8092			2.3769	0.6447	3.145	1.77632			2.3769	0.9145	0.59868	0.42105			2.3769	0.9605	3.908	3.0855
	2.4759	1.375	3.548	1.625			2.4759	0.5833	3.458	1.71429			2.4759	0.7857	0.57143	0.52976			2.4759	1.0655	3.929	2.6488
	2.5749	1.3239	3.71	2.0852			2.5749	0.6193	3.199	1.85795			2.5749	0.9261	0.63068	0.48864			2.5749	1.0341	4.057	3.1136
	2.674	1.378	3.75	1.9512			2.674	0.7317	3.683	1.87805			2.674	0.7976	0.55357	0.36905			2.674	1.0854	4.262	2.9817
	2.773	1.3869	4.065	1.8274			2.773	0.7083	3.458	1.55357			2.773	0.8182	0.59659	0.53409			2.773	1.0952	4.315	2.994
	2.872	1.5588	4.083	2.1275			2.872	0.7292	3.375	1.48958			2.872	0.7278	0.62778	0.43889			2.872	1.224	4.568	3.2344
	2.9711	1.5722	4.344	1.8611			2.9711	0.7969	3.406	1.71875			2.9711	0.9521	0.62234	0.33511			2.9711	1.2606	4.66	2.8085
	3.0701	1.5577	4.49	1.9904			3.0701	0.7549	3.485	1.91176			3.0701	0.899	0.60577	0.60577			3.0701	1.3317	4.837	2.9952
	3.1691	1.7194	5.25	2.0051			3.1691	0.82	3.58	1.935			3.1691	1.03	0.665	0.455			3.1691	1.32	5.075	3
	3.2682	2.0625	5.212	1.9856			3.2682	0.875	3.615	1.73077			3.2682	1.0817	0.57212	0.44712			3.2682	1.5673	4.774	2.9952
	3.3672	2.0351	5.715	2.2149			3.3672	0.886	4.022	1.86842			3.3672	1.1579	0.62719	0.50439			3.3672	1.4693	5.132	2.8596
	3.4663	2.1827	5.952	1.976			3.4663	0.9567	3.913	1.94231			3.4663	1.2067	0.59135	0.44231			3.4663	1.7115	5.404	3.1635
	3.5653	2.3922	6.582	2.1681			3.5653	0.9569	3.909	1.93966			3.5653	1.1724	0.68534	0.38362			3.5653	1.8103	5.578	3.2931
	3.6643	2.6096	7.237	2.0789			3.6643	1.1053	4.162	1.7193			3.6643	1.5395	0.67982	0.54386			3.6643	2.0263	6.18	2.9342
	3.7634	2.8398	7.805	2.4883			3.7634	1.0078	4.25	1.76953			3.7634	1.582	0.61719	0.42578			3.7634	2.2383	6.582	3.2539
	3.8624	3.1048	9.02	2.2621			3.8624	1.1694	4.629	1.87097			3.8624	1.4839	0.60887	0.43145			3.8624	3.1411	7.831	3.2661
	3.9614	3.5975	10.199	2.4025			3.9614	1.2246	4.606	1.77966			3.9614	1.4915	0.70763	0.35169			3.9614	4.9025	9.805	3.322
	4.0605	4.3456	11.349	2.2831			4.0605	1.2794	4.952	1.82353			4.0605	1.5551	0.69485	0.45956			4.0605	5.1544	11.607	3.2574
	4.1595	4.7159	13.239	2.8068			4.1595	1.4129	4.973	1.99242			4.1595	1.4962	0.61742	0.43561			4.1595	6.8295	12.061	3.3674
	4.2585	5.7812	16.038	2.9722			4.2585	1.5347	5.229	1.94444			4.2585	1.7604	0.67361	0.44792			4.2585	7.2778	14.413	3.4722
	4.3576	7.0471	18.953	3.1667			4.3576	1.8007	5.598	2.05797			4.3576	1.9457	0.69565	0.47826			4.3576	9.3478	16.489	3.6159
	4.4566	8.4816	24.239	3.4706			4.4566	1.8272	6	1.91176			4.4566	1.739	0.61765	0.52574			4.4566	11.8309	21.713	3.8309
	4.5556	11.6892	31.338	3.7601			4.5556	2.2264	6.443	2.17905			4.5556	1.5912	0.65878	0.45946			4.5556	12.1351	22.824	3.777
	4.6547	16.2877	46.822	4.75			4.6547	2.3219	7.048	1.86301			4.6547	1.6438	0.61301	0.59247			4.6547	14.8836	28.127	4.2637
	4.7537	26.141	73.042	5.7468			4.7537	2.5	7.724	2.08974			4.7537	1.3654	0.61538	0.53526			4.7537	14.9359	31.779	4.6923
	4.8528	49.1941	146.484	8.3487			4.8528	2.8717	8.451	2.36842			4.8528	1.5493	0.63816	0.58882			4.8528	16.9309	36.03	4.8092
	4.9518	69.5268	230.705	12.1696			4.9518	3.3571	9.372	2.2619			4.9518	1.4077	0.6756	0.51786			4.9518	21.3958	45.432	5.0685
	5.0508	60.3642	212.179	13.1111			5.0508	3.7191	10.627	2.38889			5.0508	1.5093	0.68827	0.57716			5.0508	26.6049	62.494	6.0864
	5.1499	33.141	117.978	11.5833			5.1499	4.1538	12.276	2.51603			5.1499	1.5513	0.70513	0.61538			5.1499	34.734	82.513	6.7628
	5.2489	15.0262	51.727	10.5698			5.2489	4.9942	14.131	2.45349			5.2489	1.5291	0.67733	0.59012			5.2489	59.0145	141.023	9.0058
	5.3479	8.2469	28.478	10.2901			5.3479	5.9444	17.309	2.65432			5.3479	1.5556	0.67593	0.64815			5.3479	82.463	208.272	11.608
	5.447	4.9894	17.91	9.8777			5.447	7.2899	20.862	2.9867			5.447	1.5579	0.65526	0.66842			5.447	69.9654	189.588	12.4734
	5.546	3.3663	12.718	9.9099			5.546	9.7616	27.337	3.48256			5.546	1.6395	0.65988	0.70058			5.546	39.5349	106.16	10.9797
	5.645	2.3694	9.947	9.875			5.645	12.4444	38.694	3.68333			5.645	1.6766	0.61413	0.62228			5.645	18.0333	50.186	10.9667
	5.7441	1.5302	8.038	9.9808			5.7441	18.294	57.154	4.57143			5.7441	1.6534	0.57955	0.71591			5.7441	8.8489	26.379	10.1786
	5.8431	1.1553	6.703	9.9579			5.8431	33.9891	104.796	6.49185			5.8431	1.8152	0.71739	0.74185			5.8431	5.1957	16.845	10.1766
	5.9422	0.8291	5.796	9.9898			5.9422	55.898	176.526	9.04337			5.9422	1.8648	0.78827	0.77551			5.9422	3.0421	12.364	9.7277
	6.0412	0.5763	5.247	10.0658			6.0412	58.7679	180.946	10.6684			6.0412	1.9485	0.61856	0.80155			6.0412	2.1064	9.84	9.8936
	6.1402	0.5077	4.686	10.199			6.1402	40.7294	116.936	9.67784			6.1402	2.0714	0.65816	0.81378			6.1402	1.449	8.653	10.0587
	6.2393	0.4575	4.6	9.74			6.2393	20.09	56.275	9.2025			6.2393	2.14	0.6675	0.7875			6.2393	1.0125	7.412	9.9025
	6.3383	0.3802	4.273	9.7786			6.3383	9.799	28.724	8.97165			6.3383	2.3918	0.63144	1			6.3383	0.7448	6.626	9.8273
	6.4373	0.3056	3.852	9.7894			6.4373	5.0023	16.655	8.50926			6.4373	2.4398	0.72685	1.05787			6.4373	0.5185	6.213	10.1481
	6.5364	0.33	3.737	10.1225			6.5364	3.0625	11.623	8.7425			6.5364	2.7825	0.705	1.065			6.5364	0.415	5.688	9.6675
	6.6354	0.25	3.512	9.9953			6.6354	1.9788	9.054	8.51179			6.6354	3.0873	0.67453	0.99528			6.6354	0.3561	5.323	10.2642
	6.7344	0.2168	3.538	10.0863			6.7344	1.3496	7.465	8.47566			6.7344	3.427	0.71239	1.28982			6.7344	0.3097	5.053	10.1637
	6.8335	0.1803	3.474	10.0024			6.8335	1.012	6.531	8.61058			6.8335	4.0144	0.72115	1.26442			6.8335	0.2716	4.825	9.9519
	6.9325	0.183	3.297	10.3393			6.9325	0.7277	5.83	8.7433			6.9325	4.7254	0.68973	1.53125			6.9325	0.1897	5.036	9.7746
	7.0315	0.1659	3.355	10.0561			7.0315	0.5537	5.848	8.82477			7.0315	5.5187	0.83411	1.61682			7.0315	0.1729	4.631	9.8785
	7.1306	0.1854	3.2	10.0104			7.1306	0.4042	4.775	8.1375			7.1306	6.9917	0.92083	1.55			7.1306	0.1583	4.387	9.9271
	7.2296	0.1659	3.269	10.2931			7.2296	0.3362	4.341	8.49784			7.2296	10.2457	0.9806	1.96121			7.2296	0.1509	4.256	9.8254
	7.3287	0.1897	3.103	9.8707			7.3287	0.3103	4.026	9.33405			7.3287	14.3793	1.0431	2.46336			7.3287	0.1681	4.427	9.8254
	7.4277	0.1597	3.109	10.1408			7.4277	0.2269	4.12	8.96218			7.4277	22.5924	1.27731	3.16597			7.4277	0.1303	4.233	9.8487
	7.5267	0.175	3.081	10.1687			7.5267	0.1833	3.692	8.7125			7.5267	36.2333	1.5875	4.05208			7.5267	0.1375	4.385	9.9438
	7.6258	0.1734	3.054	10.1089			7.6258	0.1996	3.812	8.84274			7.6258	47.5343	2.01815	5.34677			7.6258	0.0968	4.206	9.9738
	7.7248	0.1429	3.166	9.9601			7.7248	0.2017	3.544	8.67227			7.7248	43.8172	2.26681	5.97689			7.7248	0.1176	4.027	10.1639
	7.8238	0.1472	2.966	10.0907			7.8238	0.1452	3.605	8.65323			7.8238	27.4879	2.34274	6.03629			7.8238	0.1089	4.028	9.8367
	7.9229	0.1442	3.01	9.7			7.9229	0.1346	3.327	8.63846			7.9229	14.2308	2.03654	6.31154			7.9229	0.075	4.008	9.6558
	8.0219	0.142	2.87	9.96			8.0219	0.108	3.3	8.602			8.0219	7.614	2.17	6.142			8.0219	0.102	4.112	10.12
	8.1209	0.1623	2.92	10.1511			8.1209	0.1306	3.241	8.72575			8.1209	4.7761	2.03172	6.41978			8.1209	0.0933	3.909	9.7649
	8.22	0.131	3.02	9.9821			8.22	0.1111	3.313	8.71627			8.22	3.2996	2.03571	6.4127			8.22	0.0952	4.161	9.9583
	8.319	0.1306	2.888	10.0896			8.319	0.1213	3.285	8.49067			8.319	2.319	2.05784	6.64552			8.319	0.0541	4.146	10.1772
	8.418	0.1369	2.943	10.1624			8.418	0.1223	3.13	8.62591			8.418	1.7354	2.14964	6.52737			8.418	0.0912	4.133	9.7354
	8.5171	0.1103	3.022	9.8254			8.5171	0.114	3.05	8.74632			8.5171	1.2261	2.34191	6.92463			8.5171	0.0938	4.23	9.6471
	8.6161	0.1721	3.04	10.2355			8.6161	0.0851	3.103	8.53442			8.6161	0.9529	2.26449	6.64312			8.6161	0.0906	4.024	10.1667
	8.7152	0.1584	2.906	10.0439			8.7152	0.0973	3.13	8.81489			8.7152	0.7099	2.37405	6.50954			8.7152	0.0782	4.094	9.8168
	8.8142	0.145	2.883	9.985			8.8142	0.1217	3.197	8.41667			8.8142	0.6267	2.095	6.375			8.8142	0.0833	3.958	9.7967
	8.9132	0.1322	2.94	10.0562			8.9132	0.1087	3.168	8.60145			8.9132	0.462	1.9837	6.8587			8.9132	0.0779	3.851	9.9275
	9.0123	0.151	2.922	9.8559			9.0123	0.0677	3.16	8.62674			9.0123	0.4167	2.14236	6.67014			9.0123	0.0885	3.88	9.9236
	9.1113	0.1172	2.912	9.6621			9.1113	0.0828	2.986	8.81207			9.1113	0.3121	2.14483	6.60345			9.1113	0.0828	3.912	9.7776
	9.2103	0.1524	2.969	10.0616			9.2103	0.101	3.067	8.52911			9.2103	0.3014	2.19692	6.87329			9.2103	0.0685	3.841	9.8955
	9.3094	0.1332	3.026	9.7401			9.3094	0.0806	2.944	9.0954			9.3094	0.273	2.10691	6.58882			9.3094	0.0625	3.804	9.7516
	9.4084	0.1466	2.836	10.181			9.4084	0.081	3.014	8.74138			9.4084	0.2569	2.22241	6.65517			9.4084	0.0914	3.797	9.8103
	9.5074	0.1433	2.893	9.955			9.5074	0.095	3.01	8.69833			9.5074	0.22	2.145	6.83333			9.5074	0.0883	3.877	9.8083
	9.6065	0.1566	2.964	9.7627			9.6065	0.0909	2.888	8.73884			9.6065	0.2073	2.16772	6.69778			9.6065	0.0585	3.845	9.8165
	9.7055	0.1234	2.905	9.8553			9.7055	0.0935	2.838	8.83422			9.7055	0.1645	2.05921	6.73684			9.7055	0.0789	3.878	9.9638
	9.8045	0.1165	2.769	10.1661			9.8045	0.0824	3.097	8.58655			9.8045	0.1661	2.12733	6.80901			9.8045	0.0839	3.849	9.8882
	9.9036	0.1349	2.956	9.7253			9.9036	0.0726	2.911	8.56443			9.9036	0.1447	2.25822	6.64967			9.9036	0.0822	3.936	9.8487
	10.0026	0.1446	2.934	9.9277			10.0026	0.0584	2.932	8.91486			10.0026	0.1401	2.11898	6.75452			10.0026	0.0768	3.893	9.8178
	10.1017	0.1429	2.814	10.1848			10.1017	0.0957	2.943	8.72			10.1017	0.1196	2.1677	6.70186			10.1017	0.0901	3.876	10.0792
	10.2007	0.1587	2.772	9.7821			10.2007	0.0674	2.913	8.62113			10.2007	0.133	2.07853	6.58974			10.2007	0.0865	3.875	9.9279
							10.2997	0.0747	2.924	8.88625			10.2997	0.131	2.14583	6.8497			10.2997	0.0848	3.775	10.0402
							10.3988	0.0901	3.018	8.59279			10.3988	0.1413	2.05124	6.74689			10.3988	0.0932	3.829	9.6444
							10.4978	0.0763	2.856	8.57546			10.4978	0.1336	2.1523	6.81034			10.4978	0.0934	4.022	10.1695
							10.5968	0.089	3.005	8.51832			10.5968	0.1295	2.12649	6.86905			10.5968	0.0789	3.818	9.9062
							10.6959	0.0708	2.993	8.93097			10.6959	0.1039	2.18072	6.78765			10.6959	0.0783	3.81	9.8494
							10.7949	0.0812	3.083	8.55268			10.7949	0.0848	2.24854	6.88596			10.7949	0.0746	3.864	9.8187
							10.8939	0.089	2.93	8.70855			10.8939	0.1	2.25	6.87			10.8939	0.0901	3.821	10.064
							10.993	0.0815	3.115	8.82363			10.993	0.1222	2.16433	6.75562			10.993	0.0736	3.851	9.7931
							11.092	0.1054	3.107	9.00691			11.092	0.096	2.11723	6.75424			11.092	0.0586	3.843	9.6557
							11.1911	0.073	3.168	8.94907			11.1911	0.1165	2.125	6.99148
							11.2901	0.0758	3.007	8.57002			11.2901	0.0918	2.35904	6.71676
							11.3891	0.0957	2.855	8.47692			11.3891	0.1125	2.20556	6.70833
							11.4882	0.0978	2.967	8.86621			11.4882	0.1145	2.43994	6.56145
							11.5872	0.1066	3.091	8.77834			11.5872	0.1008	2.59669	6.71133
							11.6862	0.0774	2.942	8.5173			11.6862	0.0745	2.38165	7.00798
							11.7853	0.058	2.983	8.45771			11.7853	0.0952	2.25926	6.62434
							11.8843	0.0835	2.873	8.89316			11.8843	0.1077	2.66489	6.78191
							11.9833	0.0906	2.938	8.35385			11.9833	0.0829	2.14402	6.87228
							12.0824	0.0793	3.02	8.76033			12.0824	0.0803	2.19948	6.72927
							12.1814	0.0768	2.86	8.94163			12.1814	0.0995	2.20388	6.76335
													12.2804	0.0918	2.15027	6.73271
													12.3795	0.1126	2.09406	6.87995
													12.4785	0.0847	2.06746	6.72619
													12.5776	0.0797	2.07353	6.57721
													12.6766	0.1007	2.05947	6.88471
													12.7756	0.0952	2.08503	6.70431
													12.8747	0.1036	2.25595	6.6131
													12.9737	0.0891	2.08787	6.88366
													13.0727	0.0903	2.0625	6.8588
													13.1718	0.096	2.14336	6.73341
													13.2708	0.1075	2.0775	6.82875
													13.3698	0.1011	2.12045	6.73864
													13.4689	0.088	2.07512	6.85094
													13.5679	0.094	2.03326	6.87615
													13.6669	0.0995	2.18519	6.69329
													13.766	0.0775	2.14554	6.64671
													13.865	0.1129	2.08004	6.86732
													13.9641	0.0929	2.0711	6.84862
													14.0631	0.0848	2.11496	6.69308
													14.1621	0.0767	2.19333	6.91556
													14.2612	0.0789	2.17215	6.98026
													14.3602	0.0801	2.14209	6.9797
													14.4592	0.0925	2.06498	6.76211
													14.5583	0.1053	2.20395	6.95833
													14.6573	0.0861	2.1271	6.85924
													14.7563	0.1006	2.12712	6.78708
													14.8554	0.1086	2.07173	6.77426
													14.9544	0.0837	2.15217	6.68152
													15.0534	0.0871	2.22029	7.02561
													15.1525	0.0897	2.11392	6.76688
													15.2515	0.077	2.151	6.986
													15.3506	0.0927	2.12604	6.94271
													15.4496	0.0902	2.1332	6.85758
													15.5486	0.0833	2.11078	6.96176
