# Supplementary material for: Plasma membrane transbilayer asymmetry of PI(4,5)P2 drives unconventional secretion of Fibroblast Growth Factor 2
Source: Nat Commun. 2025 Nov 29;16:10816. doi: 10.1038/s41467-025-66860-z (PMC12669245; doi:10.1038/s41467-025-66860-z)
Supplement: Supplementary file 10 — SourceData [file 41467_2025_66860_MOESM10_ESM.zip › SourceData_NCOMMS-25-36735A/SourceData Figure 10 raw data panel b.xlsx]

## Sheet: Sheet1
Surface FGF2-GFP for CHO-K1-FGF2-GFP cells at 0, 10, 20, 30, 40, 60 mins after Heparin wash (for non treated mock treated PI(4,5)P2 treated cells)
All reported values are substracted from their corresponding heparin wash																											Mean
																												-	Mock	PI(4,5)P2		-	Mock	PI(4,5)P2		-	Mock	PI(4,5)P2		-	Mock	PI(4,5)P2		-	Mock	PI(4,5)P2		-	Mock
																												0 min	0 min	0 min		10 min	10 min	10 min		20 min	20 min	20 min		30 min	30 min	30 min		40 min	40 min	40 min		60 min	60 min
-	2024-11-04	2024-10-01	2024-12-06	2024-09-04	2024-08-21	2024-10-17	2024-12-02	2024-10-24	2024-12-14	2024-12-06	2024-08-21	2024-12-14	2024-10-01	2024-09-04	2024-08-21	2024-10-17	2024-12-02	2024-10-24	2024-10-01	2024-12-06	2024-12-14		2024-10-01	2024-12-06	2024-12-14		Rep1	0	0	0		7.1999	-2.1345	0.3604		0.6221	2.4461	-1.58		3.2613	7.56	0.972		3.7225	12.9405	6.917		12.3471	17.1064
Time ->	0 min	0 min	0 min	0 min	0 min	0 min	0 min	0 min	0 min	10 min	10 min	10 min	20 min	20 min	20 min	30 min	30 min	30 min	40 min	40 min	40 min		60 min	60 min	60 min		Rep2	0.9461	0	0		1.6513	1.5677	1.5977		8.0053	1.7378	1.5707		9.9501	7.9101	1.679		20.7772	8.3726	3.1175		23.071	9.363
	-	-0.256595	0.457	-0.216778	0.3396	0.00703226	-1.38676	-0.0223182	-0.306	0.968	1.9686	-0.476	0.243405	-0.452778	9.7596	-0.0999677	-1.25176	13.1997	3.00041	16.369	-0.67		16.6564	5.573	-0.741		Rep3	0	0.1727	-0.0004		-0.1773	2.2654	-0.0797		1.4086	0.8175	0.6539		11.1881	7.3509	2.5431		8.7036	4.7743	2.0199		7.2406	9.6149
		-0.213595	0.704	-0.489778	-0.1214	-0.0489677	-1.41076	-0.0223182	-0.348	0.864	5.844	-0.51	0.653405	1.13022	12.0826	-0.106968	-1.18176	10.9597	2.33241	32.387	-0.665		21.7234	5.919	-0.742		Rep4	-0.0472	0	0																3.7163
		-0.209595	1.695	-0.605778	-0.1254	-0.00696774	-1.37876	-0.0703182	-0.406	1.359	1.169	-0.211	0.276405	3.58622	12.5836	-0.0239677	-1.14776	11.3877	18.6174	32.078	15.089		34.9434	15.614	1.978		Rep5	0	-0.0512	0
		-0.192595	1.139	-0.416778	-0.1014	-0.0389677	-1.34676	-0.0533182	-0.311	1.278	1.291	-0.33	0.466405	12.2512	4.7236	-0.0749677	-0.837765	5.20268	5.91041	41.437	24.621		25.9554	23.918	-0.524		Rep6	0	0.4794	0
		-0.116595	1.61	-0.690778	-0.0504	0.0910323	-1.34976	-0.0453182	-0.462	1.479	1.396	-0.367	-0.129595	8.74022	0.7886	0.0760323	16.2752	3.81968	0.449405	16.91	22.357		19.2014	12.027	-0.549		Rep7	0	0	0
		-0.216595	1.628	-0.546778	-0.0654	0.0240323	-1.36176	-0.0403182	-0.376	21.907	5.148	-0.186	0.337405	12.1982	1.0306	0.255032	15.2802	3.29668	0.853405	18.93	2.477		30.3314	10.055	-0.644		Rep8	0	0	0
		-0.240595	3.888	5.21822	-0.0004	-0.0459677	-0.986765	-0.00431818	-0.364	2.136	2.022	-0.556	0.0324054	20.7372	1.3146	0.136032	9.33424	23.5837	1.34441	10.658	18.801		34.3324	40.713	27.304		Rep9		0
		-0.231595	1.053	-0.653778	0.0376	-0.0719677	-0.920765	-0.00831818	-0.432	2.472	3.449	-0.597	-0.0345946	3.94422	8.4846	0.305032	13.3902	20.7257	1.58241	44.719	10.46		2.33241	16.413	27.976
		1.29341	1.488	-0.636778	-0.1084	0.00403226	-0.986765	-0.0153182	5.111	3.107	1.769	-0.681	1.73141	12.8192	-0.2274	2.95103	8.90724	17.4337	0.869405	28.919	20.222		3.13741	22.799	0.577
		4.21541	0.411	-0.660778	-0.1054	-0.0369677	-0.884765	-0.0103182	0.253	2.755	1.6	-0.643	0.283405	1.49922	-0.0754	3.64403	14.8582	8.67268	0.868405	9.808	27.647		4.26841	12.456	0.133
		-0.311595	0.466	1.24122	-0.0954	0.0310323	1.96024	0.0256818	0.155	3.519	1.198	3.212	0.296405	2.64422	-0.1654	3.58703	14.1352	12.9637	14.6474	14.793	-0.361		38.8964	8.862	1.911
		-0.281595	0.444	0.0412222	-0.1404	0.122032	1.45624	0.00768182	-0.358	2.892	1.24	2.018	-0.137595	10.8982	0.0296	3.08903	22.2202	13.9917	5.76541	12.946	0.421		55.5984	17.183	1.709
		-0.217595	1.006	-0.610778	0.4966	-0.139968	13.4662	-0.0223182	-0.242	4.866	1.109	0.234	0.522405	10.0662	-0.0854	3.37603	10.3692	15.4937	14.9104	13.171	-0.132		32.7664	7.1	30.342
		-0.217595	2.148	-0.661778	-1.2274	0.285032	-1.26576	0.00168182	-0.25	5.246	1.515	0.527	-0.182595	12.0122	1.5706	2.29503	19.4042	5.85468	7.67241	19.799	-0.274		16.0534	14.692	12.639
		-0.0385946	0.724	0.363222	0.1346	0.320032	-1.23776	0.0256818	-0.255	2.684	1.165	1.039	-0.0805946		3.4896	3.85803	17.0122	9.16168	9.18441	29.228	-0.354		20.1844	8.692
		-0.226595	0.612	0.326222	-0.0874	-0.0419677	-1.19876	-0.00231818	-0.165	2.107	1.151	-0.107	-0.0425946		0.0546	4.40903	25.0382	8.03768	9.22041	15.527	-0.381		11.1234	29.498
		-0.179595	0.831	-0.583778	-0.1584	-0.0859677	-1.16676	0.0706818	-0.361	6.945	1.091	-0.409	0.611405		0.2266	2.93403	9.49524	13.6447	8.37741	18.185			8.83441	12.53
		-0.182595	0.682	-0.415778	-0.1174	-0.0389677		0.0656818	0.179	6.141	1.058	-0.639	0.219405		1.5426	3.10203	6.24024	9.40368	6.83641	39.976			7.89941	12.52
		-0.129595	0.643		-0.0654	-0.0259677		0.150682	0.482	34.341	1.112	-0.592	0.557405		0.8836	3.75103	5.63424	11.7407	6.74041	35.749			4.20841	11.637
		-0.154595	0.692		-0.1224	0.0150323		0.0796818	-0.197	6.268	1.095	-0.7	0.199405		-0.1304	4.30903	5.12924	9.76268	7.70641	1.925			2.39441	17.384
		-0.239595	0.551		0.1336	0.0170323		-0.0643182	-0.427	28.11	1.166	-0.673	0.750405		0.8646	5.28703	12.8152	9.09968	5.26741	2.16			0.412405	8.102
		-0.167595	0.841		0.9586	0.0640323		-0.0463182	-0.435	16.954	1.42	-0.641	7.04641		0.6376	6.75003	0.663235	8.71468	4.92841	1.424			0.0144054	67.23
		-0.221595	0.536		-0.1974	-0.131968			-0.485		1.475	-0.607	0.687405		1.2956	7.01803	2.55224	9.57468	-0.0835946				0.976405	51.57
		-0.145595	0.975		-0.0954	-0.0849677					1.431	-0.503			1.2006	1.93503	1.00624	10.0587	-0.0405946				0.865405	33.847
		-0.172595	0.878		-0.1774	-0.125968					1.587	-0.699			1.2716	3.63303	23.4102	9.51268	0.113405				0.738405	66.529
		0.121405	0.957		-0.1654	0.0200323					1.104	-0.645			0.0286	4.41203		11.5717	0.311405				1.05641	29.981
		0.0734054	0.731			0.0760323					1.085	-0.568			0.0326	5.82103		16.5787	2.57441				0.665405	60.072
		-0.117595	0.836			-0.0949677					1.078	-0.655			0.0316	5.65403		10.3077	-0.194595				1.09741
		0.236405	0.49			-0.108968					1.163				0.0136	6.70803		10.6997	-0.195595				10.0674
		-0.158595	0.605			-0.00896774					1.182				-0.1404	3.53103			-0.179595				11.5854
		-0.153595	0.553			0.0620323					1.109				-0.1034	4.32703			-0.178595				1.06541
		-0.201595	0.519												0.4076	5.88503			-0.305595				0.541405
		-0.194595	0.699												0.9276	4.89103			-0.151595				-0.291595
		-0.103595	0.674												1.8046				-0.254595				-0.0955946
		-0.148595													0.1996				-0.277595				-0.0135946
		-0.197595													0.1196				-0.252595				-0.0485946
		-0.0995946													0.3746				-0.236595				37.3634
															-0.0344
															-0.2164
															-0.2284
															-0.2654
															-0.3464
															-0.2914
															-0.3434
															0.3646
															0.4496
															0.2676
Average=		2.13043e-16	0.946059	4.93432e-17	-0.0472077	2.86509e-17	-1.04492e-16	-7.5697e-18	4.5857e-17	7.19991	1.65131	-0.177321	0.622058	8.00529	1.40858	3.26134	9.95008	11.1881	3.72251	20.7772	8.70362		12.3471	23.071	7.24064
Mock	2024-11-04	2024-10-01	2024-12-04	2024-09-04	2024-08-21	2024-10-17	2024-12-02	2024-10-24	2024-08-24	2024-11-04	2024-08-21	2024-08-24	2024-10-01	2024-09-04	2024-08-21	2024-10-17	2024-12-02	2024-10-24	2024-11-04	2024-10-01	2024-12-04		2024-11-04	2024-10-01	2024-12-04
Time ->	0 min	0 min	0 min	0 min	0 min	0 min	0 min	0 min	0 min	10 min	10 min	10 min	20 min	20 min	20 min	30 min	30 min	30 min	40 min	40 min	40 min		60 min	60 min	60 min
	-0.689821	-0.0969545	-2.043	0.0101875	-0.283963	-0.956542	18.0929	-0.0733043	0.439241	0.097	10.096	-0.555759	0.100045	3.04019	0.171037	7.86746	7.08987	10.1667	32.4932	27.663	5.062		23.2182	1.05605	-2.894
	-0.749821	-0.0199545	0.48	1.51719	-0.956963	-0.981542	2.78387	0.147696	-0.296759	1.697	8.81204	-0.685759	0.138045	2.40019	2.64904	8.14446	8.77287	8.7787	0.707179	27.735	1.456		24.7742	1.06505	-2.888
	-0.701821	-0.0849545	-0.877	0.149187	-0.226963	1.10946	1.95287	-0.0923043	-0.548759	-2.713	6.77604	-0.670759	0.153045	4.28119	0.149037	2.19846	15.0949	6.6357	1.49318	1.81805	2.025		21.4412	2.87205	-2.814
	-0.645821	-0.0209545	0.448	0.280187	-0.187963	1.59546	-0.15613	-0.142304	-0.697759	-2.761	4.97104	-0.804759	0.385045	-0.303813	2.15404	6.20846	6.35587	4.6297	1.98118	13.451	9.841		15.1332	3.64705	-2.709
	-0.636821	-0.0629545	3.231	0.169187	-0.226963	-0.0475417	0.0548696	-0.108304	-0.805759	-2.459	0.351037	0.623241	0.219045	-0.234813	2.11104	1.98846	8.54487	2.0207	2.79218	28.165	4.73		-0.0218214	28.752	-2.598
	-0.621821	-0.0379545	3.441	1.35719	0.036037	0.307458	-1.21613	-0.155304	-0.575759	-2.511	0.449037	0.359241	0.0690455	-0.310813	1.10404	7.40146	14.0459	6.6597	2.39418	25.262	4.915		-0.279821	24.693	-2.541
	-0.690821	-0.0389545	5.701	-0.394813	-0.106963	11.2565	-2.82213	-0.160304	-0.879759	-2.988	0.317037	-0.305759	0.247045	-0.298813	-0.00496296	2.83846	7.62187	4.1507	0.426179	28.012	3.897		16.2722	23.84	15.142
	-0.717821	-0.0939545	3.5	-0.459813	0.177037	-0.148542	-1.18513	-0.109304	3.45924	-2.979	0.217037	-0.379759	0.288045	-0.230813	0.268037	3.76546	10.8909	1.5017	0.236179	2.09705	10.385		14.7752	35.956	-1.586
	-0.645821	-0.0609545	3.794	-0.399813	2.04904	-0.295542	-2.63813	-0.126304	1.03724	-2.958	0.303037	3.12024	1.26705	0.0921875	0.144037	0.435458	17.3789	1.5947	24.6732	26.071	1.248		5.71518	1.02905	-1.308
	-0.559821	0.0370455	-2.745	-0.436813	0.204037	-0.140542	-1.47413	-0.120304	0.0162414	-3.002	1.81104	2.84624	38.315	0.0641875	0.667037	2.04546	9.42887	10.1197	21.3462	26.16	2.596		9.32918	1.52005	-0.841
	-0.597821	0.0440455	-2.851	-0.305813	-0.082963	-0.165542	1.75187	-0.164304	0.391241	-2.984	1.50204	1.79024	0.0320455	29.6802	-0.059963	1.11846	14.2279	14.9267	16.5172	1.99905	0.046		31.8572	5.12705	5.47
	-0.648821	-0.0269545	-0.808	-0.171813	0.786037	-0.132542	-2.08713	-0.0623043	-0.265759	-0.848	0.382037	2.56224	0.0700455	0.103187	-0.060963	10.3775	0.69387	9.2797	13.7932	22.163	16.242		20.7932	1.51905	5.263
	-0.623821	0.0380455	-0.833	-0.394813	-0.013963	-0.672542	-3.85513	-0.0633043	-0.598759	-2.078	1.44404	0.959241	0.0600455	-0.173813	4.44204	1.67646	0.0528696	15.0797	14.4472	1.09105	9.562		20.6662	1.01705	34.162
	1.03018	-0.0689545	-2.984	-0.424813	-0.173963	-0.630542	-3.84113	0.594696	-0.312759	-2.737	-0.371963	1.08024	0.111045	-0.0788125	1.71904	17.5355	1.85887	12.7937	8.56918	0.907045	-2.071		14.8922	16.121	9.742
	0.653179	-0.0169545	-2.943	-0.230813	-0.172963	0.188458	-3.77713	0.0436957	-0.0957586	-2.793	-0.430963	0.613241	0.0890455	-0.256813	0.798037	-0.917542	4.21087	15.8367	13.6522	0.531045	-2.369		16.7882	11.499	8.549
	0.0991786	0.0920455	1.793	-0.263813	-0.122963	-0.175542	-3.70613	0.953696	0.457241		0.824037	1.07324	0.170045	-0.133813	8.54604	-0.861542	8.94687	13.4847	12.4852	18.748	-0.87		17.5422	3.17205	10.714
	2.88218	0.0800455	2.915		-0.176963	-0.454542	-1.28313	-0.0423043	0.326241		0.612037	-0.320759	0.0790455	-0.0778125	-0.027963	-0.944542	2.94987	9.7817	9.20218	13.309	-0.737		19.5692	23.328	9.242
	-0.510821	-0.000954545	-2.945		-1.43396	0.0344583	-1.62313	0.137696	5.16124		1.68704	-0.0817586	0.121045	-0.310813	-0.021963	-0.884542	3.08687	1.0247	14.5582	5.65605	19.98		14.7852	0.381045	7.471
	-0.203821	0.0540455	-2.992		1.36604	-0.582542	-1.95313	-0.129304	0.0672414		1.42104	0.375241	11.338	-0.293813	0.021037	28.6935	9.03887	5.8667	15.3782	2.88905			21.3972	0.358045	14.12
	-0.204821	0.114045			-0.318963		2.62787	-0.0153043	-0.301759		-0.359963	4.34124	0.159045	-0.297813	-0.110963	19.2365		0.965696	12.0222	1.81005			19.3932	0.307045	9.494
	5.34018	0.0660455			-0.271963		-1.92613	-0.195304	-0.236759		-0.390963	0.442241	0.228045	-0.165813	0.144037	18.9805		0.630696	19.7422	0.156045			20.0032		10.022
	1.27718	0.106045			-0.389963		0.0918696	-0.0883043	-0.577759		-0.348963	1.89624	0.176045		-0.304963	15.7645		0.515696	13.8282	0.152045			31.9952		8.253
	0.286179				-0.372963		6.18787	-0.0293043	-0.585759		-0.294963	0.698241			-0.338963	22.6555		5.7437	23.0062	0.192045			13.4072		3.239
	-0.610821				-0.139963				-0.722759		-0.298963	2.54224			1.62304	6.11746		4.5997	22.7212	1.05705					4.291
	-0.548821				-0.282963				-0.776759		-0.286963	6.36824			4.12704			5.2567	20.7122	0.286045					8.178
	-0.0148214				0.135037				-0.804759			6.32424			0.358037			7.1827	17.0772	31.655					19.135
	-0.436821				-0.201963				-0.632759			12.7722			0.113037			16.4137	17.0172	0.601045					12.128
	-0.506821				-0.040963				-0.772759			7.04224			0.154037			9.9007	9.06118	0.578045					59.054
									-0.865759			1.70524			-0.086963			8.2217		0.0600455					43.948
												4.87224			-0.00496296			5.2687		0.0220455					11.01
												9.62424			-0.133963			8.8447		6.04105
															-0.104963					0.713045
															-0.186963					0.273045
															0.073037					0.517045
															0.245037					0.112045
															-0.097963					0.106045
															0.012037					0.0580455
																				0.0410455
Average=	0	-7.5697e-17	0.172737	-2.498e-16	-0.051213	0.479353	0	5.30976e-17	2.29701e-16	-2.13447	1.56768	2.26537	2.44614	1.73776	0.817469	7.56004	7.91008	7.35086	12.9405	8.3726	4.77433		17.1064	9.363	9.61493
PIP2	2024-11-04	2024-10-01	2024-12-04	2024-09-04	2024-08-21	2024-10-17	2024-09-05	2024-08-24		2024-12-04	2024-08-21	2024-08-24	2024-10-01	2024-09-04	2024-08-21	2024-10-17	2024-09-05	2025-09-04	2024-11-04	2024-10-01	2024-12-04	2025-09-04	2024-11-04	2024-10-01	2024-12-04
Time ->	0 min	0 min	0 min	0 min	0 min	0 min	0 min	0 min		10 min	10 min	10 min	20 min	20 min	20 min	30 min	30 min	30 min	40mins	40mins	40mins	40mins	60mins	60mins	60mins
	-0.0821026	-1.21369	-0.376	-0.0284444	-0.186406	-1.30235	1.65575	-0.53078		-0.367	0.739594	-0.48778	-1.55969	0.137556	1.27959	-1.11935	2.24975	0.160556	-0.299103	-0.499692	-0.149	6.92556	13.0509	5.40731	1.167
	-0.225103	-1.08269	-0.431	-0.0554444	-0.200406	-1.28535	-0.31625	-0.48878		-0.124	0.583594	-0.50178	-1.47269	0.0625556	-0.168406	-1.04035	2.67075	0.577556	-0.292103	-0.979692	-0.1	2.57156	22.5929	25.0603	0.899
	-0.0531026	-0.513692	0.502	0.0315556	-0.225406	-1.11635	0.45475	-0.46878		-0.309	2.22159	-0.58978	-1.52069	0.169556	-0.320406	-0.68935	2.44175	1.66856	16.8679	4.72631	-0.458	5.53456	23.1739	2.29531	4.13
	-0.151103	-1.32669	0.916	-0.159444	-0.191406	-1.25735	-0.45425	-0.47978		-0.261	0.394594	-0.51678	-1.55269	0.214556	-0.193406	-1.15835	2.46975	1.26456	2.6889	14.1393	-0.207	2.67056	20.2189	4.90131	7.851
	-0.258103	-1.52969	3.776	-0.160444	-0.226406	-1.40235	-0.66125	-0.50878		-0.27	0.128594	-0.53678	-1.51369	0.261556	-0.304406	-1.04035	10.0547	7.44156	3.3289	4.62331	-0.255	1.67856	13.6959	9.04031	8.045
	-0.325103	-1.54069	3.621	-0.0694444	-0.140406	-1.35635	-0.65825	-0.47978		-0.516	0.285594	-0.54678	-1.54269	0.577556	-0.278406	6.98365	-0.61425	0.316556	3.0729	14.6273	-0.32	0.985556	24.8249	6.21531	14.398
	-0.310103	13.1123	-0.488	-0.00844444	-0.0324062	-1.20535	-0.69925	-0.31878		-0.363	0.104594	-0.42578	-1.58569	0.410556	-0.293406	6.18865	-0.40525	0.416556	11.9019	7.79531	-0.317	0.906556	15.2919	2.21031	12.536
	-0.249103	0.866308	-0.374	0.0735556	0.0275938	-1.34135	-0.73025	-0.30778		-0.383	-0.0264062	-0.42878	-1.46469	5.93856	0.426594	6.05565	2.02675	6.87856	8.1669	-1.53869	-0.296	5.05356	12.8339	2.94731	6.061
	-0.0281026	-1.16469	-0.526	-0.0414444	-0.107406	-1.30835	-0.73925	-0.41778		-0.605	2.09959	-0.59478	-1.55469	19.2906	0.0145937	7.19465	2.72675	26.5766	0.910897	-1.49069	1.337	0.840556	17.2669	10.0433	9.32
	0.304897	-1.52569	-0.517	1.19156	-0.114406	-1.36835	-0.56025	-0.29678		-0.535	1.88759	-0.56678	-1.57969	0.240556	0.885594	4.54065	7.95975	18.2576	10.1139	9.98831	2.691	1.63856	13.5929	-0.287692	-0.077
	-0.0881026	-1.55969	-0.428	0.291556	-0.195406	0.52765	-0.64525	1.93122		-0.535	2.88959	-0.51378	-1.59069	0.104556	0.876594	18.3576	-0.41925	-0.296444	13.0779	1.25231	4.41	0.0805556	14.9699	0.326308	10.175
	-0.115103	-1.23369	-0.412	0.0445556	-0.189406	8.86965	-0.47425	-0.11578		-0.52	10.2536	-0.58078	-1.64469	0.325556	0.647594	3.65565	-0.40925	-0.325444	6.7699	12.6293	1.958	0.0855556	17.6819	5.98131	11.916
	-0.0711026	-1.28769	-0.361	0.0575556	-0.191406	6.73665	-0.52325	-0.28378		-0.562	4.15059	-0.57878	-1.65969	0.379556	-0.0504062	6.38265	-0.53725	-0.263444	17.6959	1.07131	1.287	-0.198444	14.1109	1.17431	14.364
	-0.405103		-0.607	0.109556	-0.225406	3.48865	-0.48425	1.87922		-0.568	3.18559	-0.54878	-1.60669	0.180556	0.0865938	1.83265	1.69575	-0.322444	5.3929	9.62631	2.228	-0.225444	14.4529	1.82331	13.888
	-0.119103		-0.638	0.160556	-0.128406	-1.20435	-0.52525	-0.56478		6.434	2.80959	-0.45178	-1.53469	0.0545556	-0.0644062	1.52465	7.15575	-0.361444	6.1439	-0.377692	5.561	-0.174444	16.1009	-1.19269	21.567
	-0.160103		-0.637	1.52056	-0.105406	-1.22535	-0.52725	-0.42178		10.929	0.0265937	-0.47978	-1.58169	0.268556	-0.0944063	-0.48135	5.51175	-0.336444	7.1119	6.20531	14.949	-0.194444	20.2409	-0.812692	15.293
	-0.201103		-0.597	-0.00144444	-0.0894062	-1.00435	-0.16925	-0.52278		-0.576	1.29859	-0.51378	-1.60969	0.416556	-0.0694062	-0.27835	-0.25625	-0.150444	12.7889	-0.835692		-0.240444	19.8979	-0.214692	20.868
	-0.251103		-0.629	-0.0224444	0.0315938	-1.02935	0.00775	-0.32778		-0.619	-0.0354062	-0.29478	-1.66169	5.81756	-0.209406	1.50465	-0.19825	0.306556	11.4279	-1.25869		-0.158444	16.2909	5.47531	11.345
	-0.146103		-0.521	-0.185444	-0.101406	-1.01635	-0.29325	-0.14578		-0.609	-0.0764063	-0.45178	-1.68269	1.36756	-0.0934062	0.41565	-0.57625	-0.135444	9.8579	-1.37569		0.0995556	11.9199	0.283308	9.853
	-0.253103		-0.516	-0.175444	-0.0954062	-1.19935	0.78275	-0.45878		-0.597	0.747594	-0.52478	-1.68069	0.837556	-0.00440625	0.33965	-0.64525	-0.176444	13.4639	-0.548692		0.180556	5.4069	1.54031	13.067
	-0.282103		-0.421	-0.191444	0.162594		1.30675	-0.61778		-0.52	1.41659	-0.49778		2.03056	0.444594	3.00865	0.71275	-0.268444	0.152897	-0.946692		9.68756	9.3259	-0.00869231	6.583
	-0.191103		-0.344	-0.103444	-0.0324062		5.47775	-0.21778		-0.596	1.36359	-0.44478		4.58556	2.15759	7.24865	-0.29325	-0.246444	0.164897	0.750308		12.0166	6.2509	8.86131	26.63
	-0.207103			-0.0734444	0.00059375		-0.64725	-0.28078			-0.208406	-0.44778		0.0455556	9.21959	-1.42035	-0.08725	-0.160444	0.904897	-1.40369		15.1946	18.3869	2.42431
	-0.181103			-0.107444	0.319594		-0.57725	-0.34578			-0.225406	-0.43578		-0.0854444	5.18559	-1.42135	-0.63725	0.213556	1.3349	-1.35869		18.7526	22.6709	-0.865692
	-0.124103			-0.112444	0.471594			-0.40978			-0.200406	-0.50278		1.85356	3.78159	-1.34335	-0.62325		6.7489			10.3506		2.26531
	-0.205103			-0.0784444	0.0445937			-0.53478			1.69159	-0.22378		-0.151444	0.0255938	-1.38635			10.3439			14.4706		4.69631
	-0.263103			-0.187444	1.82959			-0.34578			5.63059	-0.12878		-0.138444	-0.274406	-1.48835						21.9316		-0.687692
	-0.192103			-0.119444	0.0955938			-0.25778				-0.21678		-0.104444	-0.261406	-1.44835						0.882556		4.74131
	-0.393103			-0.240444	0.184594			-0.50078				0.20222		0.0875556	-0.348406	-1.32035						0.427556		4.75931
	-0.334103			-0.189444	-0.115406			-0.50778				-0.26178		1.94056	-0.322406	-1.39535						6.93056		3.64531
	0.106897			-0.226444	-0.172406			-0.51178				2.04022			-0.372406	-1.41635						6.18556		0.0563077
	1.5749			-0.172444	-0.101406			-0.38078				4.80222			-0.384406	-1.36935						-0.210444		5.31931
	0.341897			-0.179444				-0.29578				2.05222				-1.39335						-0.232444		2.51831
	2.4229			-0.142444				-0.44178				1.48922				-1.39835						0.0515556		2.23031
	0.351897			-0.225444				-0.32478								-1.48635						0.129556		-0.153692
	-0.408103			-0.223444				-0.36578								-1.42135						0.133556		1.13531
	0.405897							-0.17078								-1.50835						0.447556		5.67931
	-0.0931026							10.8662								-1.50135						-0.0924444		13.0853
	0.856897							-0.23378								-1.46635						-0.181444
								-0.35878								-1.41835
								-0.43478								-1.50835
																-1.49235
Average=	-6.54747e-17	0	-0.000363636	-4.31753e-16	4.85723e-17	-2.33147e-16	-6.19875e-16	-4.33258e-17		0.360364	1.59767	-0.0796628	-1.57999	1.57066	0.653875	0.97196	1.67895	2.54314	6.91701	3.11752	2.01994	3.7163	16.0104	3.7347	10.9036
Surface FGF2-GFP for CHO-K1-FGF2-GFP cells at 0, 10, 20, 30, 40, 60 mins after Heparin wash (for non treated mock treated PI(4,5)P2 PS treated cells)
All values are reported are raw values
-	2024-11-04	2024-10-01	2024-12-06	2024-09-04	2024-08-21	2024-10-17	2024-12-02	2024-10-24	2024-12-14	2024-12-06	2024-08-21	2024-12-14	2024-10-01	2024-09-04	2024-08-21	2024-10-17	2024-12-02	2024-10-24	2024-10-01	2024-12-06	2024-12-14		2024-10-01	2024-12-06	2024-12-14
Time ->	0 min	0 min	0 min	0 min	0 min	0 min	0 min	0 min	0 min	10 min	10 min	10 min	20 min	20 min	20 min	30 min	30 min	30 min	40 min	40 min	40 min		60 min	60 min	60 min
		0.811	0.457	1.887		0.946	0.172	0.295	0.611	0.968	3.196	0.441	1.311	1.651	10.987	0.839	0.307	13.517	4.068	16.369	0.247		17.724	5.573	0.176
		0.854	0.704	1.614	1.567	0.89	0.148	0.295	0.569	0.864	5.844	0.407	1.721	3.234	13.31	0.832	0.377	11.277	3.4	32.387	0.252		22.791	5.919	0.175
		0.858	1.695	1.498	1.106	0.932	0.18	0.247	0.511	1.359	1.169	0.706	1.344	5.69	13.811	0.915	0.411	11.705	19.685	32.078	16.006		36.011	15.614	2.895
		0.875	1.139	1.687	1.102	0.9	0.212	0.264	0.606	1.278	1.291	0.587	22.21	14.355	5.951	0.864	0.721	5.52	6.978	41.437	25.538		27.023	23.918	0.393
		0.951	1.61	1.413	1.126	1.03	0.209	0.272	0.455	1.479	1.396	0.55	1.534	10.844	2.016	1.015	17.834	4.137	1.517	16.91	23.274		20.269	12.027	0.368
		0.851	1.628	1.557	1.177	0.963	0.197	0.277	0.541	21.907	5.148	0.731	0.938	14.302	2.258	1.194	16.839	3.614	1.921	18.93	3.394		31.399	10.055	0.273
		0.827	3.888	7.322	1.162	0.893	0.572	0.313	0.553	2.136	2.022	0.361	1.405	22.841	2.542	1.075	10.893	23.901	2.412	10.658	19.718		35.4	40.713	28.221
		0.836	1.053	1.45	1.227	0.867	0.638	0.309	0.485	2.472	3.449	0.32	1.1	6.048	9.712	1.244	14.949	21.043	2.65	44.719	11.377		3.4	16.413	28.893
		2.361	1.488	1.467	1.265	0.943	0.572	0.302	6.028	3.107	1.769	0.236	1.033	14.923	1	3.89	10.466	17.751	1.937	28.919	21.139		4.205	22.799	1.494
		5.283	0.411	1.443	1.119	0.902	0.674	0.307	1.17	2.755	1.6	0.274	2.799	3.603	1.152	4.583	16.417	8.99	1.936	9.808	28.564		5.336	12.456	1.05
		0.756	0.466	3.345	1.122	0.97	3.519	0.343	1.072	3.519	1.198	4.129	1.351	4.748	1.062	4.526	15.694	13.281	15.715	14.793	0.556		39.964	8.862	2.828
		0.786	0.444	2.145	1.132	1.061	3.015	0.325	0.559	2.892	1.24	2.935	1.364	13.002	1.257	4.028	23.779	14.309	6.833	12.946	1.338		56.666	17.183	2.626
		0.85	1.006	1.493	1.087	0.799	15.025	0.295	0.675	4.866	1.109	1.151	0.93	12.17	1.142	4.315	11.928	15.811	15.978	13.171	0.785		33.834	7.1	31.259
		0.85	2.148	1.442	1.724	1.224	0.293	0.319	0.667	5.246	1.515	1.444	1.59	14.116	2.798	3.234	20.963	6.172	8.74	19.799	0.643		17.121	14.692	13.556
		1.029	0.724	2.467	1.362	1.259	0.321	0.343	0.662	2.684	1.165	1.956	0.885		4.717	4.797	18.571	9.479	10.252	29.228	0.563		21.252	8.692
		0.841	0.612	2.43	1.14	0.897	0.36	0.315	0.752	2.107	1.151	0.81	0.987		1.282	5.348	26.597	8.355	10.288	15.527	0.536		12.191	29.498
		0.888	0.831	1.52	1.069	0.853	0.392	0.388	0.556	6.945	1.091	0.508	1.025		1.454	3.873	11.054	13.962	9.445	18.185			9.902	12.53
		0.885	0.682	1.688	1.11	0.9		0.383	1.096	6.141	1.058	0.278	1.679		2.77	4.041	7.799	9.721	7.904	39.976			8.967	12.52
		0.938	0.643		1.162	0.913		0.468	1.399	34.341	1.112	0.325	1.287		2.111	4.69	7.193	12.058	7.808	35.749			5.276	11.637
		0.913	0.692		1.105	0.954		0.397	0.72	6.268	1.095	0.217	1.625		1.097	5.248	6.688	10.08	8.774	1.925			3.462	17.384
		0.828	0.551		1.361	0.956		0.253	0.49	28.11	1.166	0.244	1.267		2.092	6.226	14.374	9.417	6.335	2.16			1.48	8.102
		0.9	0.841		2.186	1.003		0.271	0.482	16.954	1.42	0.276	1.818		1.865	7.689	2.222	9.032	5.996	1.424			1.082	67.23
		0.846	0.536		1.03	0.807			0.432		1.475	0.31	8.114		2.523	7.957	4.111	9.892	0.984				2.044	51.57
		0.922	0.975		1.132	0.854					1.431	0.414	1.755		2.428	2.874	2.565	10.376	1.027				1.933	33.847
		0.895	0.878		1.05	0.813					1.587	0.218			2.499	4.572	24.969	9.83	1.181				1.806	66.529
		1.189	0.957		1.062	0.959					1.104	0.272			1.256	5.351		11.889	1.379				2.124	29.981
		1.141	0.731			1.015					1.085	0.349			1.26	6.76		16.896	3.642				1.733	60.072
		0.95	0.836			0.844					1.078	0.262			1.259	6.593		10.625	0.873				2.165
		1.304	0.49			0.83					1.163				1.241	7.647		11.017	0.872				11.135
		0.909	0.605			0.93					1.182				1.087	4.47			0.888				12.653
		0.914	0.553			1.001					1.109				1.124	5.266			0.889				2.133
		0.866	0.519												1.635	6.824			0.762				1.609
		0.873	0.699												2.155	5.83			0.916				0.776
		0.964	0.674												3.032				0.813				0.972
		0.919													1.427				0.79				1.054
		0.87													1.347				0.815				1.019
		0.968													1.602				0.831				38.431
															1.193
															1.011
															0.999
															0.962
															0.881
															0.936
															0.884
															1.592
															1.677
															1.495
Mock	2024-11-04	2024-10-01	2024-12-04	2024-09-04	2024-08-21	2024-10-17	2024-12-02	2024-10-24	2024-08-24	2024-11-04	2024-08-21	2024-08-24	2024-10-01	2024-09-04	2024-08-21	2024-10-17	2024-12-02	2024-10-24	2024-11-04	2024-10-01	2024-12-04		2024-11-04	2024-10-01	2024-12-04
Time ->	0 min	0 min	0 min	0 min	0 min	0 min	0 min	0 min	0 min	10 min	10 min	10 min	20 min	20 min	20 min	30 min	30 min	30 min	40 min	40 min	40 min		60 min	60 min	60 min
	0.279	0.771	0.526	1.883	1.15	0.865	22.131	0.357	2.336	0.535	11.53	1.341	0.968	4.913	1.605	9.689	11.128	10.597	24.187	28.531	0.753		33.462	1.924	2.069
	0.219	0.848	0.471	3.39	0.477	0.84	6.822	0.578	1.6	0.778	10.246	1.211	1.006	4.273	4.083	9.966	12.811	9.209	25.743	28.603	0.802		1.676	1.933	1.801
	0.267	0.783	1.404	2.022	1.207	2.931	5.991	0.338	1.348	0.593	8.21	1.226	1.021	6.154	1.583	4.02	19.133	7.066	22.41	2.686	0.444		2.462	3.74	5.032
	0.323	0.847	1.818	2.153	1.246	3.417	3.882	0.288	1.199	0.641	6.405	1.092	1.253	1.569	3.588	8.03	10.394	5.06	16.102	14.319	0.695		2.95	4.515	8.753
	0.332	0.805	4.678	2.042	1.207	1.774	4.093	0.322	1.091	0.632	1.785	2.52	1.087	1.638	3.545	3.81	12.583	2.451	0.947	29.033	0.647		3.761	29.62	8.947
	0.347	0.83	4.523	3.23	1.47	2.129	2.822	0.275	1.321	0.386	1.883	2.256	0.937	1.562	2.538	9.223	18.084	7.09	0.689	26.13	0.582		3.363	25.561	15.3
	0.278	0.829	0.414	1.478	1.327	13.078	1.216	0.27	1.017	0.539	1.751	1.591	1.115	1.574	1.429	4.66	11.66	4.581	17.241	28.88	0.585		1.395	24.708	13.438
	0.251	0.774	0.528	1.413	1.611	1.673	2.853	0.321	5.356	0.519	1.651	1.517	1.156	1.642	1.702	5.587	14.929	1.932	15.744	2.965	0.606		1.205	36.824	6.963
	0.323	0.807	0.376	1.473	3.483	1.526	1.4	0.304	2.934	0.297	1.737	5.017	2.135	1.965	1.578	2.257	21.417	2.025	6.684	26.939	2.239		25.642	1.897	10.222
	0.409	0.905	0.385	1.436	1.638	1.681	2.564	0.31	1.913	0.367	3.245	4.743	39.183	1.937	2.101	3.867	13.467	10.55	10.298	27.028	3.593		22.315	2.388	0.825
	0.371	0.912	0.474	1.567	1.351	1.656	5.79	0.266	2.288	0.367	2.936	3.687	0.9	31.553	1.374	2.94	18.266	15.357	32.826	2.867	5.312		17.486	5.995	11.077
	0.32	0.841	0.49	1.701	2.22	1.689	1.951	0.368	1.631	0.382	1.816	4.459	0.938	1.976	1.373	12.199	4.732	9.71	21.762	23.031	2.86		14.762	2.387	12.818
	0.345	0.906	0.541	1.478	1.42	1.149	0.183	0.367	1.298	0.34	2.878	2.856	0.928	1.699	5.876	3.498	4.091	15.51	21.635	1.959	2.189		15.416	1.885	15.266
	1.999	0.799	0.295	1.448	1.26	1.191	0.197	1.025	1.584	0.334	1.062	2.977	0.979	1.794	3.153	19.357	5.897	13.224	15.861	1.775	3.13		9.538	16.989	14.79
	1.622	0.851	0.264	1.642	1.261	2.01	0.261	0.474	1.801	7.336	1.003	2.51	0.957	1.616	2.232	0.904	8.249	16.267	17.757	1.399	6.463		14.621	12.367	22.469
	1.068	0.96	0.265	1.609	1.311	1.646	0.332	1.384	2.354	11.831	2.258	2.97	1.038	1.739	9.98	0.96	12.985	13.915	18.511	19.616	15.851		13.454	4.04	16.195
	3.851	0.948	0.305		1.257	1.367	2.755	0.388	2.223	0.326	2.046	1.576	0.947	1.795	1.406	0.877	6.988	10.212	20.538	14.177			10.171	24.196	21.77
	0.458	0.867	0.273		2.8	1.856	2.415	0.568	7.058	0.283	3.121	1.815	0.989	1.562	1.412	0.937	7.125	1.455	15.754	6.524			15.527	1.249	12.247
	0.765	0.922	0.381		1.115	1.239	2.085	0.301	1.964	0.293	2.855	2.272	12.206	1.579	1.455	30.515	13.077	6.297	22.366	3.757			16.347	1.226	10.755
	0.764	0.982	0.386		1.162		6.666	0.415	1.595	0.305	1.074	6.238	1.027	1.575	1.323	21.058		1.396	20.362	2.678			12.991	1.175	13.969
	6.309	0.934	0.481		1.044		2.112	0.235	1.66	0.382	1.043	2.339	1.096	1.707	1.578	20.802		1.061	20.972	1.024			20.711		7.485
	2.246	0.974	0.558		1.061		4.13	0.342	1.319	0.306	1.085	3.793	1.044		1.129	17.586		0.946	32.964	1.02			14.797		27.532
	1.255				1.294		10.226	0.401	1.311		1.139	2.595			1.095	24.477		6.174	14.376	1.06			23.975
	0.358				1.151				1.174		1.135	4.439			3.057	7.939		5.03		1.925			23.69
	0.42				1.569				1.12		1.147	8.265			5.561			5.687		1.154			21.681
	0.954				1.232				1.092			8.221			1.792			7.613		32.523			18.046
	0.532				1.393				1.264			14.669			1.547			16.844		1.469			17.986
	0.462								1.124			8.939			1.588			10.331		1.446			10.03
									1.031			3.602			1.347			8.652		0.928
												6.769			1.429			5.699		0.89
												11.521			1.3			9.275		6.909
															1.329					1.581
															1.247					1.141
															1.507					1.385
															1.679					0.98
															1.336					0.974
															1.446					0.926
																				0.909
PIP2	2024-11-04	2024-10-01	2024-12-04	2024-09-04	2024-08-21	2024-10-17	2024-09-05	2024-08-24		2024-12-04	2024-08-21	2024-08-24	2024-10-01	2024-09-04	2024-08-21	2024-10-17	2024-09-05	2025-08-04	2024-11-04	2024-10-01	2024-12-04	2025-09-04	2024-11-04	2024-10-01	2024-12-04
Time ->	0 min	0 min	0 min	0 min	0 min	0 min	0 min	0 min		10 min	10 min	10 min	20 min	20 min	20 min	30 min	30 min	30 min	40mins	40mins	40mins	40 min	60mins	60mins	60mins
	0.535	1.225	1.248	1.41	1.086	0.988	3.939	0.868		3.388	2.012	0.911	0.879	1.576	2.552	1.171	4.533	1.599	13.668	1.939	8.353	8.364	0.318	7.846	0.397
	0.392	1.356	3.771	1.383	1.072	1.005	1.967	0.91		4.988	1.856	0.897	0.966	1.501	1.104	1.25	4.954	2.016	23.21	1.459	4.747	4.01	0.325	27.499	0.403
	0.564	1.925	2.414	1.47	1.047	1.174	2.738	0.93		0.578	3.494	0.809	0.918	1.608	0.952	1.601	4.725	3.107	23.791	7.165	5.316	6.973	17.485	4.734	0.477
	0.466	1.112	3.739	1.279	1.081	1.033	1.829	0.919		0.53	1.667	0.882	0.886	1.653	1.079	1.132	4.753	2.703	20.836	16.578	13.132	4.109	3.306	7.34	0.582
	0.359	0.909	6.522	1.278	1.046	0.888	1.622	0.89		0.832	1.401	0.862	0.925	1.7	0.968	1.25	12.338	1.755	14.313	7.062	8.021	3.117	3.946	11.479	0.693
	0.292	0.898	6.732	1.369	1.132	0.934	1.625	0.919		0.78	1.558	0.852	0.896	2.016	0.994	9.274	1.669	1.855	25.442	17.066	8.206	2.424	3.69	8.654	0.75
	0.307	15.551	8.992	1.43	1.24	1.085	1.584	1.08		0.303	1.377	0.973	0.853	1.849	0.979	8.479	1.878	28.015	15.909	10.234	7.188	2.345	12.519	4.649	18.433
	0.368	3.305	6.791	1.512	1.3	0.949	1.553	1.091		0.312	1.246	0.97	0.974	7.377	1.699	8.346	4.31	19.696	13.451	0.9	13.676	6.492	8.784	5.386	1.705
	0.589	1.274	7.085	1.397	1.165	0.982	1.544	0.981		0.333	3.372	0.804	0.884	20.729	1.287	9.485	5.01	1.142	17.884	0.948	4.539	2.279	1.528	12.482	1.983
	0.922	0.913	0.546	2.63	1.158	0.922	1.723	1.102		0.289	3.16	0.832	0.859	1.679	1.902	6.831	10.243	1.113	14.21	12.427	5.887	3.077	10.731	2.151	2.45
	0.529	0.879	0.44	1.73	1.077	2.818	1.638	3.33		0.307	4.162	0.885	0.848	1.543	2.158	20.648	1.864	1.175	15.587	3.691	3.337	1.519	13.695	2.765	8.761
	0.502	1.205	2.483	1.483	1.083	11.16	1.809	1.283		2.443	11.526	0.818	0.794	1.764	2.149	5.946	1.874	1.116	18.299	15.068	19.533	1.524	7.387	8.42	8.554
	0.546	1.151	2.458	1.496	1.081	9.027	1.76	1.115		1.213	5.423	0.82	0.779	1.818	1.92	8.673	1.746	1.077	14.728	3.51	12.853	1.24	18.313	3.613	37.453
	0.212		0.307	1.548	1.047	5.779	1.799	3.278		0.554	4.458	0.85	0.832	1.619	1.222	4.123	3.979	1.102	15.07	12.065	1.22	1.213	6.01	4.262	13.033
	0.498		0.348	1.599	1.144	1.086	1.758	0.834		0.498	4.082	0.947	0.904	1.493	1.359	3.815	9.439	1.288	16.718	2.061	0.922	1.264	6.761	1.246	11.84
	0.457		5.084	2.959	1.167	1.065	1.756	0.977			1.299	0.919	0.857	1.707	1.208	1.809	7.795	1.745	20.858	8.644	2.421	1.244	7.729	1.626	14.005
	0.416		6.206	1.437	1.183	1.286	2.114	0.876			2.571	0.885	0.829	1.855	1.178	2.012	2.027	1.303	20.515	1.603	2.554	1.198	13.406	2.224	12.533
	0.366		0.346	1.416	1.304	1.261	2.291	1.071			1.237	1.104	0.777	7.256	1.203	3.795	2.085	1.262	16.908	1.18	23.271	1.28	12.045	7.914	10.762
	0.471		0.299	1.253	1.171	1.274	1.99	1.253			1.196	0.947	0.756	2.806	1.063	2.706	1.707	1.17	12.537	1.063		1.538	10.475	2.722	17.411
	0.364			1.263	1.177	1.091	3.066	0.94			2.02	0.874	0.758	2.276	1.179	2.63	1.638	1.192	6.024	1.89		1.619	14.081	3.979	12.785
	0.335			1.247	1.435		3.59	0.781			2.689	0.901		3.469	1.268	5.299	2.996	1.278	9.943	1.492		11.126	0.77	2.43	13.313
	0.426			1.335	1.24		7.761	1.181			2.636	0.954		6.024	1.717	9.539	1.99	1.652	6.868	3.189		13.455	0.782	11.3	11.544
	0.41			1.365	1.273		1.636	1.118			1.064	0.951		1.484	3.43	0.87	2.196		19.004	1.035		16.633	1.522	4.863	6.53
	0.436			1.331	1.592		1.706	1.053			1.047	0.963		1.353	5.054	0.869	1.646		23.288	1.08		20.191	1.952	1.573	7.582
	0.493			1.326	1.744			0.989			1.072	0.896		3.292	1.298	0.947	1.66					11.789	7.366	4.704	11.469
	0.412			1.36	1.317			0.864			2.964	1.175		1.287	0.998	0.904						15.909	10.961	7.135	22.426
	0.354			1.251	3.102			1.053			6.903	1.27		1.3	1.011	0.802						23.37		1.751	15.419
	0.425			1.319	1.368			1.141				1.182		1.334	0.924	0.842						2.321		7.18	62.345
	0.224			1.198	1.457			0.898				1.601		1.526	0.95	0.97						1.866		7.198	47.239
	0.283			1.249	1.157			0.891				1.137		3.379	0.9	0.895						8.369		6.084	14.301
	0.724			1.212	1.1			0.887				3.439			0.888	0.874						7.624		2.495
	2.192			1.266	1.171			1.018				6.201				0.921						1.228		7.758
	0.959			1.259				1.103				3.451				0.897						1.206		4.957
	3.04			1.296				0.957				2.888				0.892						1.49		4.669
	0.969			1.213				1.074								0.804						1.568		2.285
	0.209			1.215				1.033								0.869						1.572		3.574
	1.023							1.228								0.782						1.886		8.118
	0.524							12.265								0.789						1.346		15.524
	1.474							1.165								0.824						1.257
								1.04								0.872
								0.964								0.782
																0.798
PS							2025-10-24	2024-10-17	2024-12-02							2024-10-17	2024-12-02	2025-10-24
Time ->							0 min	0 min	0 min							30 min	30 min	30
							0.33	0.929	0.488							9.506	22.454	0.326
							0.363	0.871	0.373							15.888	29.918	0.337
							0.281	0.82	0.288							5.247	8.724	7.075
							0.252	0.791	0.436							5.456	9.885	10.07
							0.622	0.844	0.3							2.792	7.267	12.588
							1.091	0.889	0.385							7.625	13.926	10.156
							0.366	1.136	0.347							10.543	5.323	7.386
							0.357	1.069	0.282							13.943	14.95	15.232
							0.371	0.94	0.398							14.401	16.787	27.284
							0.334	0.927	0.28							12.662	13.492	8.785
							0.516	0.868	0.325							0.853	13.194	8.921
							0.585	0.91	0.793							0.822	11.006	3.207
							0.284	0.879	0.825							0.798	17.354	3.388
							0.317	1.05	0.924							0.864	10.282	6.516
							0.258	0.925	0.845							0.808	13.674	1.06
							2.554	1.035	0.89							3.998	17.946	10.481
							0.728	0.977	0.452							6.59	9.878	12.931
							0.29	0.956	0.418							6.035	11.921	2.187
							0.295	1.051	0.284							6.085	2.95	7.851
							0.317	1.151	0.296							23.654	5.751	5.012
							0.275	1.101	0.313							3.192	8.285	6.399
							0.328	1.045	6.546							5.476	6.507	2.844
								5.695	5.137							2.166	6.275	5.727
								1.263	10.028							2.856	7.581	10.852
								0.842	9.753							1.704	12.46	2.359
								0.817								1.977	10.478	3.561
								0.822										5.393
								0.751										5.718
																		6.982
[truncated: 1 more columns]
