# Supplementary material for: Plasma membrane transbilayer asymmetry of PI(4,5)P2 drives unconventional secretion of Fibroblast Growth Factor 2
Source: Nat Commun. 2025 Nov 29;16:10816. doi: 10.1038/s41467-025-66860-z (PMC12669245; doi:10.1038/s41467-025-66860-z)
Supplement: Supplementary file 10 — SourceData [file 41467_2025_66860_MOESM10_ESM.zip › SourceData_NCOMMS-25-36735A/SourceData Figure 1 raw data panel c.xlsx]

## Sheet: Sheet1
PC background LUVs_Analysed with 4µM His-FGF2-GFP
	Sample	Raw data	Normalised to In	Normalised to PI(4,5)P2
2023-03-16	In	334000
	PI(4,5)P2	146000	43.7126	100
	PI4P	29000	8.68263	19.863
	+Rxn	197000	58.982	134.932
	Rxn	112000	33.5329	76.7123
	Mock	32300	9.67066	22.1233
2023-03-22	In	247000
	PI(4,5)P2	139000	56.2753	100
	PI4P	22500	9.10931	16.1871
	+Rxn	132000	53.4413	94.964
	Rxn	191000	77.3279	137.41
	Mock	21400	8.66397	15.3957
2023-02-23	In	110000
	PI(4,5)P2	56300	51.1818	100
	PI4P	6600	6	11.7229
	+Rxn	53900	49	95.7371
	Rxn	75100	68.2727	133.393
	Mock	6280	5.70909	11.1545
PC background LUVs_Analysed with 4µM His-FGF2-GFP_Normalised to PI(4,5)P2
Rep	PI(4,5)P2	PI(4)P	Rxn PI(4,5)P2	Rxn PI(4)P	Mock PI(4)P
1	100	19.863	134.932	76.7123	22.1233
2	100	16.1871	94.964	137.41	15.3957
3	100	11.7229	95.7371	133.393	11.1545
n=	3	3	3	3	3
SD=	0	4.07641	22.8553	33.9436	5.53115
