# Supplementary material for: Plasma membrane transbilayer asymmetry of PI(4,5)P2 drives unconventional secretion of Fibroblast Growth Factor 2
Source: Nat Commun. 2025 Nov 29;16:10816. doi: 10.1038/s41467-025-66860-z (PMC12669245; doi:10.1038/s41467-025-66860-z)
Supplement: Supplementary file 10 — SourceData [file 41467_2025_66860_MOESM10_ESM.zip › SourceData_NCOMMS-25-36735A/SourceData Figure 3 raw data panel b and c.xlsx]

## Sheet: Sheet1
	PM+5%PI(4,5)P2_FGF2GFP						PM+5%PI(4,5)P2_Kinase reaction_FGF2GFP						PM+5%PI(4)P_FGF2GFP						PM+5%PI(4)P_Kinase reaction_FGF2GFP
	Normalised integrated intensity	RhPE	FGF2GFP	AF647			Normalised integrated intensity	RhPE	FGF2GFP	AF647			Normalised integrated intensity	RhPE	FGF2GFP	AF647			Normalised integrated intensity	RhPE	FGF2GFP	AF647
	Radius_[microns]	Normalized_Integrated_Intensity	slice_2	slice_3			Radius_[microns]	Normalized_Integrated_Intensity	slice_2	slice_3			Radius_[microns]	Normalized_Integrated_Intensity	slice_2	slice_3			Radius_[microns]	Normalized_Integrated_Intensity	slice_2	slice_3
	0.099	0.5	2.125	0			0.099	0.25	0.75	0.25			0.099	1	0.75	0.25			0.099	0.5	1.75	0.625
	0.1981	0.625	2.312	0.5625			0.1981	0.4375	0.75	0.3125			0.1981	1.3125	0.3125	0.0625			0.1981	0.8125	1.688	0.25
	0.2971	0.45	2.25	0.7			0.2971	0.35	0.85	0.3			0.2971	1.05	0.25	0.3			0.2971	0.75	1.1	0.4
	0.3961	0.375	2.167	0.83333			0.3961	0.5	0.833	0.25			0.3961	1.25	0.29167	0.66667			0.3961	1.0833	1.292	0.375
	0.4952	0.475	1.95	0.55			0.4952	0.525	0.625	0.275			0.4952	0.925	0.175	0.175			0.4952	0.75	1.25	0.1
	0.5942	0.4444	2.611	0.33333			0.5942	0.5278	0.917	0.25			0.5942	1.0833	0.27778	0.16667			0.5942	0.8056	1.167	0.36111
	0.6933	0.625	1.917	0.29167			0.6933	0.4792	0.875	0.375			0.6933	1.1667	0.29167	0.35417			0.6933	0.6458	1.167	0.54167
	0.7923	0.7143	2.143	0.46429			0.7923	0.4821	0.679	0.25			0.7923	1.0893	0.375	0.21429			0.7923	0.6964	1.268	0.32143
	0.8913	0.4643	2.268	0.32143			0.8913	0.6607	0.679	0.25			0.8913	0.9821	0.26786	0.32143			0.8913	0.7679	1.786	0.375
	0.9904	0.5147	2	0.52941			0.9904	0.4706	0.809	0.36765			0.9904	0.9853	0.27941	0.48529			0.9904	0.7353	1.662	0.20588
	1.0894	0.4688	2.281	0.35938			1.0894	0.5625	0.5	0.29688			1.0894	1.1875	0.32812	0.4375			1.0894	0.7812	1.297	0.23438
	1.1884	0.5875	2.162	0.45			1.1884	0.55	0.675	0.325			1.1884	1.1625	0.2	0.4625			1.1884	0.825	1.312	0.3125
	1.2875	0.5109	1.848	0.44565			1.2875	0.3478	0.804	0.18478			1.2875	1.2391	0.40217	0.29348			1.2875	0.7717	1.293	0.3913
	1.3865	0.5568	2.386	0.53409			1.3865	0.4318	0.716	0.19318			1.3865	1.2727	0.28409	0.375			1.3865	0.7841	1.364	0.39773
	1.4855	0.4896	2.281	0.51042			1.4855	0.6146	0.562	0.25			1.4855	1.3646	0.38542	0.38542			1.4855	0.8021	1.385	0.28125
	1.5846	0.5625	2.198	0.58333			1.5846	0.625	0.729	0.33333			1.5846	1.4271	0.34375	0.32292			1.5846	0.8542	1.781	0.42708
	1.6836	0.5776	2.216	0.55172			1.6836	0.6121	0.793	0.31034			1.6836	1.6638	0.38793	0.32759			1.6836	0.8621	1.457	0.25862
	1.7826	0.4917	2.308	0.55			1.7826	0.4333	0.742	0.2			1.7826	1.9917	0.31667	0.29167			1.7826	0.8167	1.6	0.28333
	1.8817	0.6	2.358	0.625			1.8817	0.4333	0.817	0.26667			1.8817	2.675	0.475	0.375			1.8817	0.8917	1.575	0.20833
	1.9807	0.6048	2.306	0.53226			1.9807	0.5565	0.71	0.30645			1.9807	2.3468	0.32258	0.22581			1.9807	0.8065	1.573	0.40323
	2.0798	0.6458	2.486	0.47917			2.0798	0.4306	0.819	0.25694			2.0798	1.7708	0.27778	0.21528			2.0798	0.9931	1.375	0.29861
	2.1788	0.625	2.426	0.69853			2.1788	0.4853	0.779	0.21324			2.1788	1.5441	0.33824	0.28676			2.1788	0.8309	1.809	0.27206
	2.2778	0.5786	2.564	0.53571			2.2778	0.4786	0.821	0.17857			2.2778	1.7429	0.36429	0.35714			2.2778	0.8857	1.636	0.36429
	2.3769	0.5789	2.599	0.51316			2.3769	0.4671	0.882	0.22368			2.3769	1.8289	0.32895	0.45395			2.3769	0.9276	1.546	0.32237
	2.4759	0.5179	2.476	0.51786			2.4759	0.381	0.744	0.24405			2.4759	1.744	0.29762	0.39881			2.4759	0.9048	1.661	0.23214
	2.5749	0.6136	2.699	0.5			2.5749	0.4716	0.761	0.18182			2.5749	1.7216	0.39773	0.42614			2.5749	1.0568	1.506	0.28409
	2.674	0.7134	2.695	0.43902			2.674	0.4878	0.884	0.22561			2.674	1.7256	0.42683	0.5061			2.674	1.0671	1.884	0.38415
	2.773	0.6905	2.798	0.52381			2.773	0.6556	0.728	0.34444			2.773	1.631	0.41071	0.41667			2.773	0.9405	1.792	0.33929
	2.872	0.7031	2.875	0.52604			2.872	0.5	0.944	0.32778			2.872	1.7917	0.38542	0.38021			2.872	1.0365	1.641	0.29167
	2.9711	0.7181	2.979	0.50532			2.9711	0.6223	0.739	0.29787			2.9711	1.8351	0.33511	0.36702			2.9711	1.0106	1.947	0.39362
	3.0701	0.6875	3.168	0.61538			3.0701	0.5625	0.889	0.22596			3.0701	2.0625	0.28365	0.38462			3.0701	1.149	2.111	0.52885
	3.1691	0.685	3.16	0.47			3.1691	0.585	0.935	0.315			3.1691	2.085	0.42	0.43			3.1691	0.985	1.825	0.405
	3.2682	0.7981	3.202	0.57212			3.2682	0.5337	0.817	0.31731			3.2682	2.2019	0.4375	0.53365			3.2682	1.149	2.067	0.46154
	3.3672	0.7982	3.61	0.63596			3.3672	0.5702	0.846	0.35088			3.3672	2.3509	0.35965	0.50877			3.3672	1.1974	2.167	0.38596
	3.4663	0.9038	3.567	0.54808			3.4663	0.5769	0.808	0.34615			3.4663	2.3413	0.40865	0.45673			3.4663	1.2596	2.096	0.3125
	3.5653	0.9828	3.746	0.62069			3.5653	0.5345	0.888	0.375			3.5653	2.6121	0.36207	0.50431			3.5653	1.4267	2.349	0.55603
	3.6643	0.9781	4.075	0.59649			3.6643	0.6009	1.031	0.26316			3.6643	2.9079	0.46053	0.57018			3.6643	1.3596	2.189	0.5307
	3.7634	1.1016	4.52	0.67969			3.7634	0.5391	1.035	0.28125			3.7634	3.2266	0.29297	0.44922			3.7634	1.5898	2.348	0.42969
	3.8624	1.125	4.597	0.60081			3.8624	0.5887	1.089	0.30645			3.8624	3.621	0.39919	0.68548			3.8624	1.7097	2.774	0.56452
	3.9614	1.0932	4.873	0.67373			3.9614	0.5169	1.013	0.30932			3.9614	3.8814	0.45763	0.59322			3.9614	2.0212	2.754	0.49153
	4.0605	1.0956	5.07	0.62132			4.0605	0.5699	0.908	0.27206			4.0605	3.5184	0.48897	0.60294			4.0605	2.1544	2.875	0.51103
	4.1595	1.0682	5.076	0.61364			4.1595	0.6098	0.92	0.29924			4.1595	4.2386	0.46212	0.68561			4.1595	2.5871	3.068	0.74242
	4.2585	1.2917	5.49	0.86111			4.2585	0.6701	1.038	0.36111			4.2585	4.0278	0.42014	0.54861			4.2585	2.8229	3.424	0.60069
	4.3576	1.3188	5.754	0.68841			4.3576	0.6413	1.094	0.32246			4.3576	3.9891	0.48551	0.72101			4.3576	3.2101	3.768	0.78986
	4.4566	1.4154	6.11	0.77574			4.4566	0.5882	1.066	0.37868			4.4566	4.2463	0.47059	0.82721			4.4566	3.739	4.077	0.58824
	4.5556	1.4831	6.949	0.80068			4.5556	0.5933	1.117	0.30333			4.5556	4.2196	0.45946	0.78716			4.5556	3.8716	4.446	0.72635
	4.6547	1.6062	7.812	0.79795			4.6547	0.6007	1.198	0.33333			4.6547	4.7568	0.58562	0.85616			4.6547	4.274	4.997	0.86644
	4.7537	1.766	8.362	0.72115			4.7537	0.6571	1.154	0.30449			4.7537	5.7308	0.61538	0.91987			4.7537	4.3526	5.619	0.80769
	4.8528	2.0197	9.253	0.77303			4.8528	0.7237	1.263	0.29276			4.8528	6.0987	0.71053	0.91776			4.8528	4.9474	6.368	0.73355
	4.9518	2.3244	10.208	0.88095			4.9518	0.7887	1.363	0.32738			4.9518	7.25	0.88393	1.18155			4.9518	5.4286	7.387	0.92262
	5.0508	2.4877	11.707	1.08642			5.0508	0.784	1.41	0.33642			5.0508	9.1759	0.96296	1.23148			5.0508	5.9383	8.509	1.00926
	5.1499	2.7917	13.785	1.01923			5.1499	0.8622	1.481	0.29487			5.1499	12.6635	1.02564	1.76282			5.1499	6.6859	10.554	1.35897
	5.2489	3.0785	14.863	1.23547			5.2489	0.811	1.436	0.45349			5.2489	21.6047	1.53488	2.42442			5.2489	8.0087	13.221	1.44477
	5.3479	3.5741	17.256	1.20062			5.3479	0.8117	1.525	0.33642			5.3479	37.1574	2.80247	3.64815			5.3479	10.2623	18.031	1.73765
	5.447	4.1197	21.314	1.40426			5.447	0.7713	1.569	0.39362			5.447	46.7074	3.82713	4.45479			5.447	14.4707	27.612	2.30319
	5.546	4.6599	25.791	1.48256			5.546	0.8372	1.805	0.38953			5.546	44.8081	4.74419	5.18314			5.546	25.6919	51.552	3.875
	5.645	5.3972	29.894	1.57222			5.645	0.879	1.809	0.38441			5.645	39.2694	4.34444	5.26667			5.645	47.3833	106.539	6.00833
	5.7441	6.8654	38.648	1.76923			5.7441	0.8835	2.057	0.2983			5.7441	26.3489	3.71429	5.97527			5.7441	60.9835	158.676	8.31044
	5.8431	8.2609	51.533	2.19022			5.8431	0.894	2.101	0.3587			5.8431	15.0136	3.11685	5.60598			5.8431	46.1141	129.245	7.52717
	5.9422	10.9158	70.689	2.77296			5.9422	0.9362	2.117	0.35714			5.9422	7.0408	2.51786	5.40561			5.9422	20.5569	60.968	6.04208
	6.0412	19.482	124.363	3.98196			6.0412	0.9897	2.229	0.43814			6.0412	4.3608	2.56959	5.33763			6.0412	9.1356	26.551	5.38564
	6.1402	34.574	213.587	6.41582			6.1402	1.0332	2.536	0.49745			6.1402	3.0631	2.44444	5.30051			6.1402	6.0357	15.541	5.01786
	6.2393	45.0375	248.988	8.98			6.2393	1.19	2.717	0.3675			6.2393	2.2247	2.47727	5.79293			6.2393	4.3875	11.083	5.175
	6.3383	40.5026	231.91	9.71392			6.3383	1.1521	2.832	0.54897			6.3383	1.8067	2.42783	5.43557			6.3383	3.0129	8.162	5.16753
	6.4373	25.8912	152.042	7.71991			6.4373	1.1782	3.125	0.49306			6.4373	1.4907	2.51852	5.77546			6.4373	2.3032	6.405	5.17593
	6.5364	12.775	69.05	6.13			6.5364	1.2825	3.445	0.5075			6.5364	1.265	2.375	5.6525			6.5364	1.72	5.043	5.015
	6.6354	6.0991	31.781	5.73113			6.6354	1.5118	3.908	0.49057			6.6354	1.1698	2.51415	5.71698			6.6354	1.3514	4.5	4.94104
	6.7344	3.2013	17.715	5.20796			6.7344	1.5575	4.292	0.6969			6.7344	1.031	2.67035	5.86504			6.7344	1.0553	3.856	4.99558
	6.8335	1.7163	11.56	4.70913			6.8335	1.7644	4.803	0.63462			6.8335	0.9231	2.63221	5.69712			6.8335	0.8894	3.476	5
	6.9325	1.1719	8.915	5.0558			6.9325	1.9866	5.467	0.64509			6.9325	0.8817	3.23214	5.46875			6.9325	0.8482	3.147	5
	7.0315	0.8668	6.965	5.05374			7.0315	2.1636	6.278	0.66589			7.0315	0.8528	2.6028	5.43224			7.0315	0.6963	3.061	4.98598
	7.1306	0.6958	5.769	4.925			7.1306	2.4771	7.325	0.82083			7.1306	0.8188	2.51042	5.65417			7.1306	0.6208	2.735	5.01875
	7.2296	0.5647	4.849	5.13578			7.2296	2.8728	8.5	0.84052			7.2296	0.7716	2.48922	5.75			7.2296	0.5431	2.636	5.09483
	7.3287	0.4181	4.198	4.74784			7.3287	3.4526	10.388	0.92026			7.3287	0.7435	2.53017	5.5194			7.3287	0.5259	2.444	5.02802
	7.4277	0.4559	3.842	5.04622			7.4277	4.0651	12.473	1.13025			7.4277	0.7437	2.65336	5.71218			7.4277	0.4727	2.42	5.13025
	7.5267	0.3854	3.433	4.70833			7.5267	5.0542	15.319	1.20208			7.5267	0.7	2.76042	5.75			7.5267	0.4104	2.254	5.075
	7.6258	0.369	3.04	4.68952			7.6258	6.2883	20.766	1.37298			7.6258	0.7137	3.29435	5.3246			7.6258	0.3931	2.177	4.94153
	7.7248	0.3529	2.935	4.89496			7.7248	7.7395	28.086	1.91176			7.7248	0.6555	2.7479	5.70798			7.7248	0.4013	2.179	4.89076
	7.8238	0.3327	2.613	4.69355			7.8238	13.498	48.952	2.4496			7.8238	0.7097	2.63911	5.71774			7.8238	0.369	2.115	4.75
	7.9229	0.3019	2.679	4.72115			7.9229	27.7385	107.54	4.45769			7.9229	0.6865	2.68846	5.75769			7.9229	0.3827	2.015	5.09231
	8.0219	0.276	3.006	4.874			8.0219	40.13	160.14	6.402			8.0219	0.664	2.63	5.76			8.0219	0.348	2.018	5.01
	8.1209	0.2836	3.058	4.84328			8.1209	36.0075	141.97	6.78172			8.1209	0.6698	2.59701	5.6791			8.1209	0.3358	2.069	5.0597
	8.22	0.2659	2.613	5.10913			8.22	21.6925	76.597	5.79563			8.22	0.6409	2.65476	5.77183			8.22	0.3571	2.044	4.93849
	8.319	0.2537	2.257	4.6847			8.319	10.4049	32.743	4.74627			8.319	0.6866	2.80037	5.79291			8.319	0.3694	2.035	4.75746
	8.418	0.2573	2.016	5.16241			8.418	4.9818	15.476	4.61861			8.418	0.6515	2.62956	5.7281			8.418	0.3102	1.889	4.91788
	8.5171	0.2316	2.04	4.95221			8.5171	2.739	9.336	4.31618			8.5171	0.6397	2.47794	5.61581			8.5171	0.3217	1.998	4.98529
	8.6161	0.2482	1.926	4.78804			8.6161	1.7717	6.42	4.23188			8.6161	0.6413	2.54529	5.78442			8.6161	0.2917	1.928	5.14493
	8.7152	0.2653	1.96	4.72519			8.7152	1.3073	5.01	4.23855			8.7152	0.7004	2.64122	5.58969			8.7152	0.2958	2.038	4.96374
	8.8142	0.2117	1.897	4.72167			8.8142	1.005	3.937	4.25167			8.8142	0.6817	2.82	5.855			8.8142	0.3567	1.887	5.08833
	8.9132	0.2192	1.871	4.83877			8.9132	0.7627	3.205	4.16486			8.9132	0.6558	2.80978	5.66848			8.9132	0.2772	2.027	5.08333
	9.0123	0.2361	1.672	4.93056			9.0123	0.7153	2.903	4.25694			9.0123	0.6892	2.84028	5.69965			9.0123	0.3073	1.795	4.78299
	9.1113	0.2466	1.714	4.88793			9.1113	0.5724	2.438	4.18448			9.1113	0.6759	2.73103	5.7			9.1113	0.3086	1.855	5.25517
	9.2103	0.2329	1.807	4.83048			9.2103	0.551	2.233	4.18197			9.2103	0.6661	2.65582	5.84075			9.2103	0.3014	1.875	4.88185
	9.3094	0.2352	1.551	4.73849			9.3094	0.5017	2.079	4.33278			9.3094	0.6842	2.44408	5.45724			9.3094	0.3059	1.893	4.78947
	9.4084	0.2362	1.55	5.09138			9.4084	0.4017	1.802	4.22241			9.4084	0.6603	2.47414	5.39138			9.4084	0.3121	1.9	4.95
	9.5074	0.2167	1.712	5.00333			9.5074	0.44	1.678	4.29167			9.5074	0.5933	2.47167	5.735			9.5074	0.3067	1.887	5.09333
	9.6065	0.2579	1.737	4.9019			9.6065	0.4003	1.576	4.35918			9.6065	0.6203	2.56962	5.79905			9.6065	0.2658	1.864	5.07753
	9.7055	0.2155	1.836	4.94737			9.7055	0.3553	1.594	4.27796			9.7055	0.6661	2.70559	5.44572			9.7055	0.2977	1.882	4.97039
	9.8045	0.2236	1.634	4.85404			9.8045	0.3571	1.461	4.36801			9.8045	0.6304	2.47516	5.43944			9.8045	0.3012	1.803	5.1087
	9.9036	0.2533	1.674	4.64638			9.9036	0.352	1.378	4.27632			9.9036	0.6414	2.55757	5.6727			9.9036	0.3026	1.803	5.01316
	10.0026	0.2259	1.792	5.05723			10.0026	0.3479	1.295	4.16114			10.0026	0.6378	2.61417	5.69134			10.0026	0.2922	1.747	4.84639
	10.1017	0.2112	1.874	4.89907			10.1017	0.3401	1.264	4.34006			10.1017	0.7098	2.66169	5.75622			10.1017	0.2733	1.745	4.92857
	10.2007	0.226	1.713	4.92147			10.2007	0.2965	1.353	4.35417			10.2007	0.6157	2.61391	5.81913			10.2007	0.2869	1.812	5.12019
	10.2997	0.2173	1.735	4.85863			10.2997	0.3465	1.303	4.21345			10.2997	0.6179	2.45203	5.6374			10.2997	0.311	1.719	4.90327
	10.3988	0.236	1.654	4.56988			10.3988	0.3434	1.305	4.13133			10.3988	0.6412	2.59792	5.60659			10.3988	0.3276	1.807	4.76242
	10.4978	0.227	1.542	4.7931			10.4978	0.3348	1.175	4.11351			10.4978	0.6544	2.744	5.6912			10.4978	0.2989	1.851	4.99856
	10.5968	0.2128	1.649	4.75744			10.5968	0.2872	1.137	4.30506			10.5968	0.6442	2.70658	5.73019			10.5968	0.2917	1.823	4.73363
	10.6959	0.2018	1.598	4.75			10.6959	0.2877	1.155	4.28163			10.6959	0.6364	2.74443	5.70497			10.6959	0.2801	1.819	5.05572
	10.7949	0.2237	1.585	4.71784			10.7949	0.3246	1.118	4.11111			10.7949	0.7042	2.7126	5.87563			10.7949	0.2895	1.912	4.89327
	10.8939	0.2297	1.587	4.99709			10.8939	0.2892	1.153	4.21221			10.8939	0.637	2.63697	5.64202			10.8939	0.2733	1.897	5.00291
	10.993	0.2361	1.621	4.78472			10.993	0.2847	1.131	4.09306			10.993	0.6467	2.58995	5.82982			10.993	0.2958	1.854	4.88194
	11.092	0.2143	1.61	4.98571			11.092	0.3	1.08	4.38714			11.092	0.6571	2.47899	5.68067			11.092	0.2843	1.797	4.73143
	11.1911	0.2247	1.553	4.71348			11.1911	0.2893	1.192	4.44382			11.1911	0.6264	2.44959	5.73719			11.1911	0.2781	1.782	4.96348
	11.2901	0.2285	1.53	4.82661			11.2901	0.3024	1.055	4.18683			11.2901	0.634	2.58106	5.49117			11.2901	0.2728	1.801	5.01478
	11.3891	0.2194	1.622	4.77778			11.3891	0.2801	1.012	4.37432			11.3891	0.6656	2.60233	5.6173			11.3891	0.2972	1.814	4.9625
	11.4882	0.2179	1.624	5.06564			11.4882	0.3125	1.064	4.21733									11.4882	0.2654	1.799	4.85615
	11.5872	0.2351	1.624	4.95109			11.5872	0.2758	1.065	4.31114									11.5872	0.2894	1.845	5.1644
	11.6862	0.2234	1.464	4.93883			11.6862	0.2859	1.093	4.24202									11.6862	0.2886	1.809	4.88963
	11.7853	0.2262	1.558	4.78042			11.7853	0.3056	1.044	4.14815
	11.8843	0.2314	1.469	4.94681			11.8843	0.3085	1.053	4.3617
	11.9833	0.2106	1.548	4.87228			11.9833	0.2677	1.033	4.25408
	12.0824	0.2085	1.536	4.96244			12.0824	0.2668	1.009	4.20984
	12.1814	0.2269	1.485	4.93204			12.1814	0.2925	1	4.3665
	12.2804	0.2261	1.57	4.77527			12.2804	0.2912	1.06	4.21543
	12.3795	0.2178	1.561	4.9802			12.3795	0.2958	1.104	4.22401
	12.4785	0.2169	1.369	4.83201			12.4785	0.2947	0.908	4.23947
	12.5776	0.2267	1.445	4.97426			12.5776	0.2537	0.983	4.13301
	12.6766	0.2342	1.561	4.87743			12.6766	0.2913	1.035	4.06917
	12.7756	0.2437	1.487	4.91117			12.7756	0.2652	0.966	4.13959
	12.8747	0.2202	1.494	4.82262			12.8747	0.2726	0.993	4.26548
							12.9737	0.2698	1.024	4.16213
							13.0727	0.2778	0.963	4.06134
							13.1718	0.2642	0.947	4.10782
							13.2708	0.2925	0.966	4.14375
							13.3698	0.2864	0.988	4.21591
							13.4689	0.2793	0.975	4.21009
							13.5679	0.2534	1.007	4.02867
							13.6669	0.294	0.97	4.35301
							13.766	0.284	1.034	4.3439
							13.865	0.2807	1.02	4.31031
							13.9641	0.2569	0.986	4.30505
							14.0631	0.2344	1.001	4.24107
							14.1621	0.2367	1.029	4.14778
							14.2612	0.25	1.027	4.20833
							14.3602	0.2895	1.045	4.25748
							14.4592	0.2841	1.003	4.36674
							14.5583	0.2588	0.951	4.25548
							14.6573	0.2805	1.037	4.26471
							14.7563	0.2648	0.965	4.1928
							14.8554	0.2658	0.939	4.33966
							14.9544	0.3011	0.989	4.24022
							15.0534	0.2572	0.944	4.29508
							15.1525	0.2816	0.909	4.05907
							15.2515	0.28	1.046	4.069
							15.3506	0.2615	1.044	4.28125
							15.4496	0.2459	1.092	4.24693
							15.5486	0.2882	0.924	4.03039
							15.6477	0.2552	0.99	4.27083
							15.7467	0.293	0.995	4.146
							15.8457	0.252	1.057	4.2002
							15.9448	0.268	1.032	4.18845
							16.0438	0.2588	0.956	4.30859
							16.1428	0.2801	0.98	4.30924
							16.2419	0.2837	1.046	4.03365
							16.3409	0.2771	0.991	4.21124
							16.44	0.287	1.041	4.08241
							16.539	0.2782	1.048	4.17023
							16.638	0.2949	0.971	4.24414
							16.7371	0.2609	0.906	4.11861
