# Supplementary material for: Plasma membrane transbilayer asymmetry of PI(4,5)P2 drives unconventional secretion of Fibroblast Growth Factor 2
Source: Nat Commun. 2025 Nov 29;16:10816. doi: 10.1038/s41467-025-66860-z (PMC12669245; doi:10.1038/s41467-025-66860-z)
Supplement: Supplementary file 10 — SourceData [file 41467_2025_66860_MOESM10_ESM.zip › SourceData_NCOMMS-25-36735A/SourceData Figure 7 raw data panel d.xlsx]

## Sheet: Sheet1
Surface FGF2-GFP for CHO-K1-FGF2-GFP cells at no treatment, 0 min and 30 mins after Heparin wash
	Raw values				Normalised to -_-				Mean
2025-07-01	-	Heparin wash	Heparin wash		-	Heparin wash	Heparin wash			-	-	-
	-	0mins	30mins		-	0mins	30mins			-	0 min	30 min
	19.274	10.513	6.173		0.640872	0.349564	0.205256		Rep1	1	0.158125	0.355976
	48.837	1.246	3.985		1.62386	0.0414303	0.132504		Rep2	1	0.155543	0.450396
	28.455	7.34	1.921		0.946146	0.244059	0.0638744		Rep3	1	0.179905	0.605497
	39.316	10.045	2.352		1.30728	0.334002	0.0782054		Rep4	1	0.135358	0.812664
	38.028	8.103	15.778		1.26445	0.26943	0.524628		Rep5	1	0.0790718	0.687206
	25.958	5.065	18.706		0.863119	0.168414	0.621986		Rep6	1	0.0276683	1.0032
	65.02	8.247	10.431		2.16195	0.274218	0.346837
	46.475	10.121	10.365		1.54532	0.336529	0.344642
	62.638	2.13	2.926		2.08275	0.0708238	0.0972913
	17.805	6.203	13.63		0.592027	0.206253	0.453206
	2.316	1.165	15.98		0.0770084	0.038737	0.531345
	1.938	1.142	7.038		0.0644397	0.0379722	0.234018
	11.678	1.243	13.431		0.388301	0.0413305	0.446589
	13.307	1.183	14.343		0.442466	0.0393355	0.476913
		1.131	15.638			0.0376064	0.519973
		1.212	1.294			0.0402997	0.0430263
			1.262				0.0419623
			10.373				0.344909
			15.373				0.511162
			13.192				0.438642
			20.942				0.696334
			20.396				0.678179	Count
Average	30.0746	4.75556	10.7059		1	0.158125	0.355976	14	16	22
2025-06-29	69.049	10.236	30.952		1.49987	0.222345	0.672334
	32.221	14.478	10.207		0.699899	0.314488	0.221715
	46.405	13.987	7.783		1.008	0.303823	0.169061
	34.326	14.342	13.014		0.745623	0.311534	0.282688
	37.302	19.851	16.07		0.810267	0.4312	0.34907
	74.971	2.271	25.736		1.62851	0.0493302	0.559033
	34.905	2.254	18.163		0.7582	0.048961	0.394533
	36.943	2.369	27.578		0.802469	0.051459	0.599044
	30.551	2.846	35.285		0.663623	0.0618203	0.766454
	48.626	2.448	20.756		1.05625	0.053175	0.450858
	50.155	11.224	25.159		1.08946	0.243806	0.546499
	56.986	7.371	42.105		1.23784	0.160112	0.914597
		2.765	37.385			0.0600608	0.81207
		2.957	7.061			0.0642314	0.153378
		4.879	5.632			0.105981	0.122337
		8.832	6.177			0.191847	0.134176
		3.221	6.662			0.069966	0.144711
		8.913	37.947			0.193607	0.824278
		2.279	22.76			0.049504	0.494389
		2.235	17.665			0.0485483	0.383716
		2.316	20.192			0.0503077	0.438607
		2.906	24.697			0.0631236	0.536464
		2.289	17.913			0.0497212	0.389103
		3.572				0.0775903
		13.35				0.289986
		4.074				0.0884947
		4.584				0.0995728
		3.247				0.0705307
		3.336				0.072464
		2.706				0.0587792
		1.943				0.0422055
		4.302				0.0934473
		7.481				0.162501
		3.919				0.0851278
		4.79				0.104047
		4.804				0.104352
		21.861				0.474861
		18.76				0.407501
		16.739				0.363601
		15.178				0.329694
		10.113				0.219673
		8.721				0.189436		Count
Average	46.0367	7.16069	20.7347		1	0.155543	0.450396	12	42	23
2025-07-05	5.522	2.96	13.676		0.30004	0.160833	0.743091
	8.35	2.163	14.261		0.453701	0.117528	0.774877
	7.228	4.613	22.947		0.392736	0.250649	1.24683
	10.441	1.517	21.688		0.567316	0.0824268	1.17843
	8.245	4.847	8.48		0.447996	0.263364	0.460764
	5.133	7.938	7.295		0.278904	0.431315	0.396377
	24.412	4.958	2.197		1.32644	0.269395	0.119375
	27.518	6.589	1.96		1.4952	0.358016	0.106497
	5.655	1.23	1.974		0.307267	0.0668326	0.107258
	5.766	1.259	1.806		0.313298	0.0684083	0.0981298
	25.359	4.661	1.35		1.37789	0.253257	0.0733528
	37.847	0.906	1.053		2.05643	0.0492279	0.0572152
	38.95	2.011	1.629		2.11636	0.109269	0.0885124
	28.564	3.772	2.376		1.55204	0.204953	0.129101
	22.665	0.955	38.912		1.23151	0.0518903	2.1143
	22.017	0.848	28.621		1.1963	0.0460764	1.55513
	24.022	1.841	15.115		1.30525	0.100032	0.82128
	19.55	1.518	3.951		1.06226	0.0824812	0.214679
	24.295	1.144	3.202		1.32008	0.0621597	0.173982
	16.545	1.834	3.653		0.89898	0.0996512	0.198487
		1.106	19.578			0.060095	1.06378
		1.458	25.157			0.079221	1.36692
		7.984	43.111			0.433814	2.34245
		7.433	15.246			0.403875	0.828398
		8.899	10.808			0.483531	0.587257
		1.569	13.429			0.0852523	0.72967
		7.841	11.274			0.426044	0.612578
		1.17	10.51			0.0635724	0.571065
		0.995	4.832			0.0540637	0.262549
			5.648				0.306886
			6.708				0.364482
			2.499				0.135784
			2.796				0.151922	Count
Average	18.4042	3.311	11.1437		1	0.179905	0.605497	20	29	33
2025-06-19	18.242	2.483	45.689		0.545936	0.0743098	1.36735
	11.088	9.385	26.929		0.331835	0.280869	0.805916
	8.065	2.557	38.808		0.241365	0.0765244	1.16142
	14.235	5.41	24.72		0.426017	0.161907	0.739806
	14.604	2.921	3.148		0.43706	0.087418	0.0942115
	16.501	3.203	2.831		0.493832	0.0958575	0.0847245
	17.561	3.278	4.758		0.525556	0.0981021	0.142395
	49.946	3.556	3.036		1.49476	0.106422	0.0908597
	94.49	4.1	3.086		2.82784	0.122702	0.092356
	50.678	11.533	7.637		1.51666	0.345153	0.228556
	41.031	9.309	10.874		1.22795	0.278594	0.325431
	64.529	6.628	31.626		1.93119	0.198359	0.946485
		7.816	18.523			0.233913	0.554346
		4.722	15.137			0.141317	0.453011
		3.797	12.142			0.113634	0.363379
		1.911	58.143			0.0571913	1.74007
		2.192	91.121			0.0656009	2.72702
		3.15	26.238			0.0942714	0.785236
		2.749	91.489			0.0822705	2.73803
		1.814				0.0542884
		2.599				0.0777814
		3.01				0.0900816
		3.887				0.116328
		2.438				0.0729631
		5.13				0.153528
		8.017				0.239928		Count
Average	33.4142	4.52288	27.1545		1	0.135358	0.812664	12	26	19
2025-06-20	1.955	1.862	35.074		0.119393	0.113713	2.14198
	1.851	1.029	18.466		0.113041	0.0628414	1.12773
	9.97	1.089	3.438		0.608872	0.0665057	0.20996
	11.882	1.072	3.55		0.725638	0.0654675	0.2168
	27.244	1.078	2.92		1.6638	0.0658339	0.178326
	34.981	1.039	3.123		2.1363	0.0634521	0.190723
	33.883	1.074	10.192		2.06925	0.0655896	0.622429
	16.273	1.111	9.854		0.993799	0.0678492	0.601788
	2.9	1.29	10.631		0.177104	0.0787808	0.649239
	3.199	1.153	9.745		0.195364	0.0704142	0.595131
	35.982	1.145	4.848		2.19744	0.0699256	0.296069
		1.088	7.063			0.0664446	0.43134
		1.078	11.077			0.0658339	0.676477
		1.312	8.377			0.0801244	0.511587
		3.508	2.858			0.214235	0.174539
		1.063	2.733			0.0649178	0.166905
		1.02	2.41			0.0622918	0.14718
			2.363				0.144309
			5.076				0.309993
			6.441				0.393354
			29.155				1.78051
			29.305				1.78967
			15.101				0.922224
			17.104				1.04455
			13.435				0.820481
			28.231				1.72408	Count
Average	16.3745	1.29476	11.2527		1	0.0790718	0.687206	11	17	26
2024-10-24	8.788	0.295	13.517		0.766262	0.0257223	1.1786
	15.133	0.295	11.277		1.31951	0.0257223	0.983288
	22.017	0.247	11.705		1.91975	0.0215369	1.02061
	18.612	0.264	5.52		1.62286	0.0230192	0.481311
	16.041	0.272	4.137		1.39868	0.0237168	0.360722
	8.068	0.277	3.614		0.703482	0.0241528	0.315119
	4.511	0.313	23.901		0.393333	0.0272918	2.08403
	6.146	0.309	21.043		0.535895	0.026943	1.83483
	4.761	0.302	17.751		0.415131	0.0263326	1.54778
	9.485	0.307	8.99		0.827036	0.0267686	0.783875
	12.595	0.343	13.281		1.09821	0.0299076	1.15802
	11.375	0.325	14.309		0.991833	0.0283381	1.24766
	8.084	0.295	15.811		0.704877	0.0257223	1.37863
	14.225	0.319	6.172		1.24034	0.0278149	0.538162
	12.874	0.343	9.479		1.12254	0.0299076	0.826513
	11.209	0.315	8.355		0.977359	0.0274661	0.728507
	10.411	0.388	13.962		0.907778	0.0338313	1.2174
	12.101	0.383	9.721		1.05514	0.0333953	0.847614
		0.468	12.058			0.0408068	1.05139
		0.397	10.08			0.0346161	0.878916
		0.253	9.417			0.0220601	0.821107
		0.271	9.032			0.0236296	0.787537
			9.892				0.862524
			10.376				0.904726
			9.83				0.857118
			11.889				1.03665
			16.896				1.47323
			10.625				0.926437
			11.017				0.960617	Count
Average	11.4687	0.317318	11.5054		1	0.0276683	1.0032	18	22	29
