# Supplementary material for: Plasma membrane transbilayer asymmetry of PI(4,5)P2 drives unconventional secretion of Fibroblast Growth Factor 2
Source: Nat Commun. 2025 Nov 29;16:10816. doi: 10.1038/s41467-025-66860-z (PMC12669245; doi:10.1038/s41467-025-66860-z)
Supplement: Supplementary file 10 — SourceData [file 41467_2025_66860_MOESM10_ESM.zip › SourceData_NCOMMS-25-36735A/SourceData Figure 4 raw data panel c and d.xlsx]

## Sheet: Sheet1
Confocal		Kinetics: Symmetric vs asymmetric PI(4,5)P2 vesicles					200nM His-FGF2-GFP
Symmetric vesicles		PM+5%PIP2		Asymmetric vesicles (Kinase)		PM+5%PI(4)P		Symmetric vesicles (Kinase)		PM+5%PIP2
Replica	Batch	Time (mins)		Replica	Batch	Time (mins)		Replica	Batch	Time (mins)
#1	Protein batch 1	86±4		#1	Protein batch 1	38,5±3,5		#1	Protein batch 1	87.5
#2	Protein batch 1	94.5		#2	Protein batch 1	51±1		#2	Protein batch 1	105±5
#3	Protein batch 1	108±2		#3	Protein batch 1	45.5			Protein batch 1	115±5
	Protein batch 1	115±5		#4	Protein batch 1	49			Protein batch 1	125±5
	Protein batch 1	98±2		#5	Protein batch 1	46		#3	Protein batch 1	130.5
#4	Protein batch 1	83		#6	Protein batch 1	40.5			Protein batch 1	122,5±2,5
#5	Protein batch 2	102,5±2,5		#7	Protein batch 2	52,5±2,5		#4	Protein batch 2	87,5±2,5
	Protein batch 2	92,5±2,5			Protein batch 2	49,25±1,75			Protein batch 2	92,5±2,5
	SD	8.13173			SD	3.52373			SD	30.4056
Confocal		%Pore formation: Symmetric vs asymmetric PM vesicles					200nM His-FGF2-GFP
PM+5%PI(4,5)P2_Symmetric PI(4,5)P2
-FGF2-GFP	GUVs analysed	With pore GUVs	%Pore GUVs	+FGF2-GFP	GUVs analysed	With pore GUVs	%Pore GUVs	% GUVs with FGF2 induced pore (BG subtraction)
#1	34	4	11.7647	#1	28	10	35.7143	23.9496
#2	24	2	8.33333	#2	21	10	47.619	39.2857
#3	44	5	11.3636	#3	28	16	57.1429	45.7792
#4	52	6	11.5385	#4	59	19	32.2034	20.6649
#5	56	1	1.78571	#5	86	16	18.6047	16.8189
#6	65	10	15.3846	#6	78	21	26.9231	11.5385
#7	60	1	1.66667	#7	127	41	32.2835	30.6168
		SD	5.26802			SD	12.8776	12.3073
PM+5%PI(4)P_Symmetric PI(4)P
-FGF2-GFP	GUVs analysed	With pore GUVs	%Pore GUVs	+FGF2-GFP	GUVs analysed	With pore GUVs	%Pore GUVs	% GUVs with FGF2 induced pore (BG subtraction)
#1	86	5	5.81395	#1	58	0	0	-5.81395
#2	85	6	7.05882	#2	74	5	6.75676	-0.302067
#3	92	2	2.17391	#3	135	4	2.96296	0.78905
		SD	2.53844			SD	3.38688	3.53956
PM+5%PI(4)P_Kinase no ATP_Symmetric PI(4)P
-FGF2-GFP	GUVs analysed	With pore GUVs	%Pore GUVs	+FGF2-GFP	GUVs analysed	With pore GUVs	%Pore GUVs	% GUVs with FGF2 induced pore (BG subtraction)
#1	106	7	6.60377	#1	83	9	10.8434	4.2396
#2	118	29	24.5763	#2	84	17	20.2381	-4.33818
#3	121	24	19.8347	#3	53	11	20.7547	0.920006
		SD	9.31442			SD	5.57916	4.32524
PM+5%PI(4)P_Kinase reaction_Asymmetric PI(4,5)P2
-FGF2-GFP	GUVs analysed	With pore GUVs	%Pore GUVs	+FGF2-GFP	GUVs analysed	With pore GUVs	%Pore GUVs	% GUVs with FGF2 induced pore (BG subtraction)
#1	21	2	9.52381	#1	25	11	44	34.4762
#2	20	2	10	#2	22	10	45.4545	35.4545
#3	22	0	0	#3	18	7	38.8889	38.8889
#4	20	2	10	#4	20	7	35	25
		SD	4.92575			SD	4.8025	5.94573
