# Supplementary material for: Plasma membrane transbilayer asymmetry of PI(4,5)P2 drives unconventional secretion of Fibroblast Growth Factor 2
Source: Nat Commun. 2025 Nov 29;16:10816. doi: 10.1038/s41467-025-66860-z (PMC12669245; doi:10.1038/s41467-025-66860-z)
Supplement: Supplementary file 10 — SourceData [file 41467_2025_66860_MOESM10_ESM.zip › SourceData_NCOMMS-25-36735A/SourceData Figure 2 raw data panel b and c.xlsx]

## Sheet: Sheet1
FACS	Testing asymmetry for kinase reaction generated vesicles					Analysis with His-FGF2-GFP			*Incbation 1µM(1mM LUVs); 30mins
Raw data
Replica		PC+5%PI(4,5)P2		PC+5%PI(4)P		PC+5%PI(4,5)P2_rxn		PC+5%PI(4)P_rxn		PC+5%PI(4)P_mock
		x	Re	x	Re	x	Re	x	Re	x	Re
#1		554.48	504.35	1.52	2.13	188.57	521.46	52.76	2.26	-0.1	5.66
2023-08-15		676.5	527.45	-0.04	2.58	194.76	525.44	58.85	8.57	-0.79	3.8
	Mean	615.49
#2		165.689	92.4369	-5.65	20.616	11.2488	148.001	35.0445	70.8265	-7.2432	17.7389
2023-08-21		218.697	179.984	-2.34	14.3	7.99161	166.995	19.5987	52.9506	-7.34558	6.29081
	Mean	192.193
#3		144.59	264.67	2.17418	14.77	41.7912	219.11	54.59	19.18	1.88723	12.93
2023-08-23		208.9	254.22	0.93465	6.81	59.3367	181.53	57.84	16.03	0.887951	10.8
	Mean	176.745
Normalised to mean of +ve control PC+5%PI(4,5)P2
#1		90.0876	81.9428	0.246958	0.346066	30.6374	84.7227	8.57203	0.367187	-0.0162472	0.919593
		109.912	85.6959	-0.00649889	0.419178	31.6431	85.3694	9.56149	1.39239	-0.128353	0.617394
#2		86.2099	48.0959	-2.93975	10.7267	5.85285	77.0065	18.234	36.8518	-3.76871	9.22971
		113.79	93.6477	-1.21753	7.44042	4.15812	86.8894	10.1974	27.5508	-3.82198	3.27318
#3		81.8071	149.747	1.23012	8.35667	23.6449	123.97	30.8863	10.8518	1.06777	7.31562
		118.193	143.834	0.528813	3.85301	33.5719	102.707	32.7251	9.06956	0.502391	6.1105
	n	3	3	3	3	3	3	3	3	3	3
	SD	15.7405	39.1402	1.49682	4.33034	13.2834	17.1583	10.983	14.725	2.18564	3.52858
Normalised to mean of +ve control PC+5%PI(4,5)P2_Technical reps averaged
#1		100	83.8194	0.120229	0.382622	31.1402	85.0461	9.06676	0.879787	-0.0723001	0.768493
#2		100	70.8718	-2.07864	9.08356	5.00548	81.9479	14.2157	32.2013	-3.79535	6.25144
#3		100	146.791	0.879467	6.10484	28.6084	113.338	31.8057	9.96068	0.785082	6.71306
	n	3	3	3	3	3	3	3	3	3	3
	SD	0	40.6134	1.53633	4.42197	14.4137	17.2985	11.9232	16.1149	2.43504	3.30691
FACS	Standarization PC+2-5%PI(4,5)P2					Analysis with His-FGF2-GFP			*Incbation 1µM(1mM LUVs); 30mins
Raw data
Replica	PC+2%PI(4,5)P2	PC+3%PI(4,5)P2	PC+4%PI(4,5)P2	PC+5%PI(4,5)P2
#1	-0.89	4.22	4.26	16.01
2023-09-13	-3.51	2.57	15.26	21.79
#2	0.424714	8.22937	8.0041	38.731
2023-09-21	0.619202	13.0961	12.728	58.4184
#3		127.118	151.492	499.124
2023-08-26		95.0957	227.77	389.01
#4	3.29512			149.723
2023-08-03	2.14642			166.866
	1.60711			110.216
Normalised to 5%PI(4,5)P2
#1	-4.70899	22.328	22.5397	84.709
	-18.5714	13.5979	80.7407	115.291
#2	0.874353	16.9417	16.4779	79.735
	1.27474	26.9607	26.203	120.265
#3		28.6259	34.1148	112.398
		21.4147	51.2918	87.6017
#4	2.31613			105.24
	1.50871			117.29
	1.12963			77.4707
SD	7.53873	5.73387	23.9083	17.4297
n	3	3	3	4
Normalised to mean of +ve control PC+5%PI(4,5)P2_Technical reps averaged
#1	-11.6402	17.963	51.6402	100
#2	1.07455	21.9512	21.3404	100
#3		25.0203	42.7033	100
#4	1.65149			100
n	3	3	3	4
SD	7.51296	3.53864	15.5687	8.20464e-15
