# Supplementary material for: Plasma membrane transbilayer asymmetry of PI(4,5)P2 drives unconventional secretion of Fibroblast Growth Factor 2
Source: Nat Commun. 2025 Nov 29;16:10816. doi: 10.1038/s41467-025-66860-z (PMC12669245; doi:10.1038/s41467-025-66860-z)
Supplement: Supplementary file 10 — SourceData [file 41467_2025_66860_MOESM10_ESM.zip › SourceData_NCOMMS-25-36735A/SourceData Figure 8 raw data panel b.xlsx]

## Sheet: Sheet1
Surface FGF2-GFP for CHO-K1-FGF2-GFP cells at 0 min after Heparin wash and 30 mins after Heparin wash
All values reported after bacground subtraction											Mean
	-	Mock	PI(4,5)P2	PS		-	Mock	PI(4,5)P2	PS			-	Mock	PI(4,5)P2	PS		-	Mock	PI(4,5)P2	PS
	0 min	0 min	0 min	0 min		30 min	30 min	30 min	30 min			0 min	0 min	0 min	0 min		30 min	30 min	30 min	30 min
Rep 1	2024-10-17	2024-10-17	2024-10-17	2024-10-17		2024-10-17	2024-10-17	2024-10-17	2024-10-17		Rep 1	2.86509e-17	0.479353	-2.33147e-16	1.22918e-16		3.26134	7.56004	0.97196	5.26256
	0 min	0 min	0 min	0 min		30 min	30 min	30 min	30 min		Rep 2	-7.5697e-18	5.30976e-17	-6.19875e-16	1.11022e-16		11.1881	7.35086	1.67895	6.75785
	0.00703226	-0.956542	-1.30235	-0.190786		-0.0999677	7.86746	-1.11935	8.38621		Rep 3	-1.04492e-16	0	-4.31753e-16	0		9.95008	7.91008	2.54314	10.2002
	-0.0489677	-0.981542	-1.28535	-0.248786		-0.106968	8.14446	-1.04035	14.7682
	-0.00696774	1.10946	-1.11635	-0.299786		-0.0239677	2.19846	-0.68935	4.12721
	-0.0389677	1.59546	-1.25735	-0.328786		-0.0749677	6.20846	-1.15835	4.33621
	0.0910323	-0.0475417	-1.40235	-0.275786		0.0760323	1.98846	-1.04035	1.67221
	0.0240323	0.307458	-1.35635	-0.230786		0.255032	7.40146	6.98365	6.50521
	-0.0459677	11.2565	-1.20535	0.0162143		0.136032	2.83846	6.18865	9.42321
	-0.0719677	-0.148542	-1.34135	-0.0507857		0.305032	3.76546	6.05565	12.8232
	0.00403226	-0.295542	-1.30835	-0.179786		2.95103	0.435458	7.19465	13.2812
	-0.0369677	-0.140542	-1.36835	-0.192786		3.64403	2.04546	4.54065	11.5422
	0.0310323	-0.165542	0.52765	-0.251786		3.58703	1.11846	18.3576	-0.266786
	0.122032	-0.132542	8.86965	-0.209786		3.08903	10.3775	3.65565	-0.297786
	-0.139968	-0.672542	6.73665	-0.240786		3.37603	1.67646	6.38265	-0.321786
	0.285032	-0.630542	3.48865	-0.0697857		2.29503	17.5355	1.83265	-0.255786
	0.320032	0.188458	-1.20435	-0.194786		3.85803	-0.917542	1.52465	-0.311786
	-0.0419677	-0.175542	-1.22535	-0.0847857		4.40903	-0.861542	-0.48135	2.87821
	-0.0859677	-0.454542	-1.00435	-0.142786		2.93403	-0.944542	-0.27835	5.47021
	-0.0389677	0.0344583	-1.02935	-0.163786		3.10203	-0.884542	1.50465	4.91521
	-0.0259677	-0.582542	-1.01635	-0.0687857		3.75103	28.6935	0.41565	4.96521
	0.0150323		-1.19935	0.0312143		4.30903	19.2365	0.33965	22.5342
	0.0170323			-0.0187857		5.28703	18.9805	3.00865	2.07221
	0.0640323			-0.0747857		6.75003	15.7645	7.24865	4.35621
	-0.131968			4.57521		7.01803	22.6555	-1.42035	1.04621
	-0.0849677			0.143214		1.93503	6.11746	-1.42135	1.73621
	-0.125968			-0.277786		3.63303		-1.34335	0.584214
	0.0200323			-0.302786		4.41203		-1.38635	0.857214
	0.0760323			-0.297786		5.82103		-1.48835
	-0.0949677			-0.368786		5.65403		-1.44835
	-0.108968					6.70803		-1.32035
	-0.00896774					3.53103		-1.39535
	0.0620323					4.32703		-1.41635
						5.88503		-1.36935
						4.89103		-1.39335
								-1.39835
								-1.48635
								-1.42135
								-1.50835
								-1.50135
								-1.46635
								-1.41835
								-1.50835
								-1.49235
Average=	2.86509e-17	0.479353	-2.33147e-16	1.22918e-16		3.26134	7.56004	0.97196	5.26256
Rep 2	2024-10-24	2024-10-24	2024-09-05	2025-10-24		2024-10-24	2024-10-24	2024-09-05	2025-10-24
	0 min	0 min	0 min	0 min		30 min	30 min	30 min	30 min
	-0.0223182	-0.0733043	1.65575	-0.175182		13.1997	10.1667	2.24975	-0.179182
	-0.0223182	0.147696	-0.31625	-0.142182		10.9597	8.7787	2.67075	-0.168182
	-0.0703182	-0.0923043	0.45475	-0.224182		11.3877	6.6357	2.44175	6.56982
	-0.0533182	-0.142304	-0.45425	-0.253182		5.20268	4.6297	2.46975	9.56482
	-0.0453182	-0.108304	-0.66125	0.116818		3.81968	2.0207	10.0547	12.0828
	-0.0403182	-0.155304	-0.65825	0.585818		3.29668	6.6597	-0.61425	9.65082
	-0.00431818	-0.160304	-0.69925	-0.139182		23.5837	4.1507	-0.40525	6.88082
	-0.00831818	-0.109304	-0.73025	-0.148182		20.7257	1.5017	2.02675	14.7268
	-0.0153182	-0.126304	-0.73925	-0.134182		17.4337	1.5947	2.72675	26.7788
	-0.0103182	-0.120304	-0.56025	-0.171182		8.67268	10.1197	7.95975	8.27982
	0.0256818	-0.164304	-0.64525	0.0108182		12.9637	14.9267	-0.41925	8.41582
	0.00768182	-0.0623043	-0.47425	0.0798182		13.9917	9.2797	-0.40925	2.70182
	-0.0223182	-0.0633043	-0.52325	-0.221182		15.4937	15.0797	-0.53725	2.88282
	0.00168182	0.594696	-0.48425	-0.188182		5.85468	12.7937	1.69575	6.01082
	0.0256818	0.0436957	-0.52525	-0.247182		9.16168	15.8367	7.15575	0.554818
	-0.00231818	0.953696	-0.52725	2.04882		8.03768	13.4847	5.51175	9.97582
	0.0706818	-0.0423043	-0.16925	0.222818		13.6447	9.7817	-0.25625	12.4258
	0.0656818	0.137696	0.00775	-0.215182		9.40368	1.0247	-0.19825	1.68182
	0.150682	-0.129304	-0.29325	-0.210182		11.7407	5.8667	-0.57625	7.34582
	0.0796818	-0.0153043	0.78275	-0.188182		9.76268	0.965696	-0.64525	4.50682
	-0.0643182	-0.195304	1.30675	-0.230182		9.09968	0.630696	0.71275	5.89382
	-0.0463182	-0.0883043	5.47775	-0.177182		8.71468	0.515696	-0.29325	2.33882
		-0.0293043	-0.64725			9.57468	5.7437	-0.08725	5.22182
			-0.57725			10.0587	4.5997	-0.63725	10.3468
						9.51268	5.2567	-0.62325	1.85382
						11.5717	7.1827		3.05582
						16.5787	16.4137		4.88782
						10.3077	9.9007		5.21282
						10.6997	8.2217		6.47682
							5.2687
							8.8447
Average=	-7.5697e-18	5.30976e-17	-6.19875e-16	1.11022e-16		11.1881	7.35086	1.67895	6.75785
Rep 3	2024-12-02	2024-12-02	2024-09-04	2024-12-02		2024-12-02	2024-12-02	2025-09-04	2024-12-02
	0 min	0 min	0 min	0 min		30 min	30 min	30 min	30 min
	-1.38676	18.0929	-0.0284444	-1.16824		-1.25176	7.08987	0.160556	20.7978
	-1.41076	2.78387	-0.0554444	-1.28324		-1.18176	8.77287	0.577556	28.2618
	-1.37876	1.95287	0.0315556	-1.36824		-1.14776	15.0949	1.66856	7.06776
	-1.34676	-0.15613	-0.159444	-1.22024		-0.837765	6.35587	1.26456	8.22876
	-1.34976	0.0548696	-0.160444	-1.35624		16.2752	8.54487	7.44156	5.61076
	-1.36176	-1.21613	-0.0694444	-1.27124		15.2802	14.0459	0.316556	12.2698
	-0.986765	-2.82213	-0.00844444	-1.30924		9.33424	7.62187	0.416556	3.66676
	-0.920765	-1.18513	0.0735556	-1.37424		13.3902	10.8909	6.87856	13.2938
	-0.986765	-2.63813	-0.0414444	-1.25824		8.90724	17.3789	26.5766	15.1308
	-0.884765	-1.47413	1.19156	-1.37624		14.8582	9.42887	18.2576	11.8358
	1.96024	1.75187	0.291556	-1.33124		14.1352	14.2279	-0.296444	11.5378
	1.45624	-2.08713	0.0445556	-0.86324		22.2202	0.69387	-0.325444	9.34976
	13.4662	-3.85513	0.0575556	-0.83124		10.3692	0.0528696	-0.263444	15.6978
	-1.26576	-3.84113	0.109556	-0.73224		19.4042	1.85887	-0.322444	8.62576
	-1.23776	-3.77713	0.160556	-0.81124		17.0122	4.21087	-0.361444	12.0178
	-1.19876	-3.70613	1.52056	-0.76624		25.0382	8.94687	-0.336444	16.2898
	-1.16676	-1.28313	-0.00144444	-1.20424		9.49524	2.94987	-0.150444	8.22176
		-1.62313	-0.0224444	-1.23824		6.24024	3.08687	0.306556	10.2648
		-1.95313	-0.185444	-1.37224		5.63424	9.03887	-0.135444	1.29376
		2.62787	-0.175444	-1.36024		5.12924		-0.176444	4.09476
		-1.92613	-0.191444	-1.34324		12.8152		-0.268444	6.62876
		0.0918696	-0.103444	4.88976		0.663235		-0.246444	4.85076
		6.18787	-0.0734444	3.48076		2.55224		-0.160444	4.61876
			-0.107444	8.37176		1.00624		0.213556	5.92476
			-0.112444	8.09676		23.4102			10.8038
			-0.0784444						8.82176
			-0.187444
			-0.119444
			-0.240444
			-0.189444
			-0.226444
			-0.172444
			-0.179444
			-0.142444
			-0.225444
			-0.223444
Average=	-1.04492e-16	0	-4.31753e-16	0		9.95008	7.91008	2.54314	10.2002
