# Supplementary material for: Plasma membrane transbilayer asymmetry of PI(4,5)P2 drives unconventional secretion of Fibroblast Growth Factor 2
Source: Nat Commun. 2025 Nov 29;16:10816. doi: 10.1038/s41467-025-66860-z (PMC12669245; doi:10.1038/s41467-025-66860-z)
Supplement: Supplementary file 10 — SourceData [file 41467_2025_66860_MOESM10_ESM.zip › SourceData_NCOMMS-25-36735A/SourceData Figure 5 raw data.xlsx]

## Sheet: Sheet2
Confocal		Bulk Kinetics: Symmetric vs asymmetric PI(4,5)P2 vesicles					200nM His-FGF2-GFP
PM+5%PI(4,5)P2_Symmetric PI(4,5)P2												PM+5%PI(4,5)P2 Reaction_Symmetric PI(4,5)P2 (Kinase)
	-FGF2-GFP					+FGF2-GFP							-FGF2-GFP					+FGF2-GFP
	Time	No. Of GUVs	With pore	% GUVs with pore		Time	No. Of GUVs	With pore	% GUVs with pore	% GUVs with FGF2 induced pore (BG subtraction)			Time	No. Of GUVs	With pore	% GUVs with pore		Time	No. Of GUVs	With pore	% GUVs with pore	% GUVs with FGF2 induced pore (BG subtraction)
Rep1	0-30mins	50	5	10		0-30mins	49	4	8.16327	-1.83673		Rep1	0-30mins	30	6	20		0-30mins	33	7	21.2121	1.21212
2025-08-08	40-70mins	46	4	8.69565		40-70mins	54	5	9.25926	0.563607		2025-08-22	40-70mins	28	7	25		40-70mins	43	12	27.907	2.90698
	90-110mins	68	8	11.7647		90-110mins	60	13	21.6667	9.90196			90-110mins	52	9	17.3077		90-110mins	42	15	35.7143	18.4066
Rep2	0-30mins	66	8	12.1212		0-30mins	38	2	5.26316	-6.85805		Rep2	0-30mins	34	11	32.3529		0-30mins	61	20	32.7869	0.433944
2025-08-11	40-70mins	62	9	14.5161		40-70mins	41	3	7.31707	-7.19906		2025-08-23	40-70mins	48	18	37.5		40-70mins	61	24	39.3443	1.84426
	90-110mins	72	11	15.2778		90-110mins	39	10	25.641	10.3632			90-110mins	52	19	36.5385		90-110mins	61	33	54.0984	17.5599
Rep3	0-30mins	91	10	10.989		0-30mins	80	7	8.75	-2.23901		Rep3	0-30mins	19	3	15.7895		0-30mins	19	2	10.5263	-5.26316
2025-08-19	40-70mins	114	10	8.77193		40-70mins	84	15	17.8571	9.08521		2025-08-24	40-70mins	26	3	11.5385		40-70mins	29	2	6.89655	-4.64191
	90-110mins	120	20	16.6667		90-110mins	94	34	36.1702	19.5035			90-110mins	34	7	20.5882		90-110mins	38	15	39.4737	18.8854
Rep4	0-30mins	22	2	9.09091		0-30mins	19	2	10.5263	1.43541
2025-08-24	40-70mins	28	3	10.7143		40-70mins	29	2	6.89655	-3.81773
	90-110mins	26	3	11.5385		90-110mins	28	10	35.7143	24.1758
PM+5%PI(4)P_Symmetric PI(4)P												PM+5%PI(4)P Reaction_Asymmetric PI(4,5)P2 (Kinase)
	-FGF2-GFP					+FGF2-GFP							-FGF2-GFP					+FGF2-GFP
	Time	No. Of GUVs	With pore	% GUVs with pore		Time	No. Of GUVs	With pore	% GUVs with pore	% GUVs with FGF2 induced pore (BG subtraction)			Time	No. Of GUVs	With pore	% GUVs with pore		Time	No. Of GUVs	With pore	% GUVs with pore	% GUVs with FGF2 induced pore (BG subtraction)
Rep1	0-30mins	50	0	0		0-30mins	66	0	0	0		Rep1	0-30mins	103	11	10.6796		0-30mins	59	8	13.5593	2.87971
2025-08-22	40-70mins	66	4	6.06061		40-70mins	67	1	1.49254	-4.56807		2025-08-08	40-70mins	88	8	9.09091		40-70mins	71	15	21.1268	12.0359
	90-110mins	71	3	4.22535		90-110mins	68	5	7.35294	3.12759			90-110mins	133	16	12.0301		90-110mins	66	17	25.7576	13.7275
Rep2	0-30mins	27	1	3.7037		0-30mins	75	3	4	0.296296		Rep2	0-30mins	73	14	19.1781		0-30mins	93	19	20.4301	1.25203
2025-08-23	40-70mins	77	2	2.5974		40-70mins	60	3	5	2.4026		2025-08-11	40-70mins	90	19	21.1111		40-70mins	86	33	38.3721	17.261
	90-110mins	49	2	4.08163		90-110mins	88	7	7.95455	3.87291			90-110mins	81	19	23.4568		90-110mins	83	33	39.759	16.3022
Rep3	0-30mins	36	1	2.77778		0-30mins	29	1	3.44828	0.670498		Rep3	0-30mins	57	12	21.0526		0-30mins	65	8	12.3077	-8.74494
2025-08-24	40-70mins	28	2	7.14286		40-70mins	41	2	4.87805	-2.26481		2025-08-19	40-70mins	64	14	21.875		40-70mins	77	33	42.8571	20.9821
2025-08-08	90-110mins	51	5	9.80392		90-110mins	104	5	4.80769	-4.99623			90-110mins	99	28	28.2828		90-110mins	75	37	49.3333	21.0505
												Rep4	0-30mins	72	6	8.33333		0-30mins	65	10	15.3846	7.05128
												2025-08-22	40-70mins	121	19	15.7025		40-70mins	59	25	42.3729	26.6704
													90-110mins	103	17	16.5049		90-110mins	67	35	52.2388	35.734

## Sheet: Sheet1
Rep1	2025-08-11
	PM+5%PI(4,5)P2							PM+5%PI(4)P_Kinase reaction
	Time	No. Of GUVs	With pore	% GUVs with pore	BG subtraction	BG subtraction from each time point		Time	No. Of GUVs	With pore	% GUVs with pore	BG subtraction	BG subtraction from each time point
-FGF2GFP	0-20mins	66	8	12.1212	0		-FGF2GFP	0-20mins	73	14	19.1781	0
	40-70mins	62	9	14.5161	2.39492			40-70mins	90	19	21.1111	1.93303
	90-110mins	72	11	15.2778	3.15657			90-110mins	81	19	23.4568	4.27871
+FGF2GFP	0-20mins	38	2	5.26316	-6.85805	-6.85805	+FGF2GFP	0-20mins	93	19	20.4301	1.25203	1.25203
	40-70mins	41	3	7.31707	-4.80414	-7.19906		40-70mins	86	33	38.3721	19.194	17.261
	90-110mins	39	10	25.641	13.5198	10.3632		90-110mins	83	33	39.759	20.581	16.3022
Rep2	2025-08-08
	PM+5%PI(4,5)P2							PM+5%PI(4)P_Kinase reaction
	Time	No. Of GUVs	With pore	% GUVs with pore	BG subtraction	BG subtraction from each time point		Time	No. Of GUVs	With pore	% GUVs with pore	BG subtraction	BG subtraction from each time point
-FGF2GFP	0-20mins	50	5	10	0		-FGF2GFP	0-20mins	103	11	10.6796	0
	40-70mins	46	4	8.69565	-1.30435			40-70mins	88	8	9.09091	-1.5887
	90-110mins	68	8	11.7647	1.76471			90-110mins	133	16	12.0301	1.35046
+FGF2GFP	0-20mins	49	4	8.16327	-1.83673	-1.83673	+FGF2GFP	0-20mins	59	8	13.5593	2.87971	2.87971
	40-70mins	54	5	9.25926	-0.740741	0.563607		40-70mins	71	15	21.1268	10.4471	12.0359
	90-110mins	60	13	21.6667	11.6667	9.90196		90-110mins	66	17	25.7576	15.078	13.7275
Rep3	2025-08-19
	PM+5%PI(4,5)P2							PM+5%PI(4)P_Kinase reaction
	Time	No. Of GUVs	With pore	% GUVs with pore	BG subtraction	BG subtraction from each time point		Time	No. Of GUVs	With pore	% GUVs with pore	BG subtraction	BG subtraction from each time point
-FGF2GFP	0-20mins	91	10	10.989	0		-FGF2GFP	0-20mins	57	12	21.0526	0
	40-70mins	114	10	8.77193	-2.21708			40-70mins	64	14	21.875	0.822368
	90-110mins	120	20	16.6667	5.67766			90-110mins	99	28	28.2828	7.2302
+FGF2GFP	0-20mins	80	7	8.75	-2.23901	-2.23901	+FGF2GFP	0-20mins	65	8	12.3077	-8.74494	-8.74494
	40-70mins	84	15	17.8571	6.86813	9.08521		40-70mins	77	33	42.8571	21.8045	20.9821
	90-110mins	94	34	36.1702	25.1812	19.5035		90-110mins	75	37	49.3333	28.2807	21.0505
