# Supplementary material for: Plasma membrane transbilayer asymmetry of PI(4,5)P2 drives unconventional secretion of Fibroblast Growth Factor 2
Source: Nat Commun. 2025 Nov 29;16:10816. doi: 10.1038/s41467-025-66860-z (PMC12669245; doi:10.1038/s41467-025-66860-z)
Supplement: Supplementary file 10 — SourceData [file 41467_2025_66860_MOESM10_ESM.zip › SourceData_NCOMMS-25-36735A/SourceData Figure 3 raw data panel a.xlsx]

## Sheet: Sheet1
PM background LUVs_Analysed with 5µM His-FGF2-Halo
	Sample	Raw data	Normalised to In	Normalised to PI(4,5)P2
2023-07-13	In	1880
	PI(4,5)P2	1270	67.5532	100
	PI4P	378	20.1064	29.7638
	+Rxn	1010	53.7234	79.5276
	Rxn	772	41.0638	60.7874
	Mock	161	8.56383	12.6772
2023-03-16	In	2320
	PI(4,5)P2	1010	43.5345	100
	PI4P	274	11.8103	27.1287
	+Rxn	1050	45.2586	103.96
	Rxn	834	35.9483	82.5743
	Mock	265	11.4224	26.2376
	In	2700
2023-03-14	PI(4,5)P2	578	21.4074	100
	PI4P	201	7.44444	34.7751
	+Rxn	600	22.2222	103.806
	Rxn	442	16.3704	76.4706
	Mock	187	6.92593	32.3529
PM background LUVs_Analysed with 5µM His-FGF2-Halo_Normalised to PI(4,5)P2
Rep	PI(4,5)P2	PI(4)P	Rxn PI(4,5)P2	Rxn PI(4)P	Mock PI(4)P
1	100	29.7638	79.5276	60.7874	12.6772
2	100	27.1287	103.96	82.5743	26.2376
3	100	34.7751	103.806	76.4706	32.3529
n=	3	3	3	3	3
SD=	0	3.88424	14.062	11.239	10.0699
